# Supplementary material for: A new member of a class of rod-like Mn12 single molecule magnets using 2-(pyridine-2-ly)propan-2-ol
Source: RSC Adv. 2019 Nov 20;9(65):37740–6. doi: 10.1039/c9ra06280g (PMC9075757; doi:10.1039/c9ra06280g)
Supplement: RA-009-C9RA06280G-s002 [file RA-009-C9RA06280G-s002.cif]

# Electronic Supplementary Material (ESI) for RSC Advances.
# This journal is © The Royal Society of Chemistry 2019

####################################################################### 
# 
# This file contains crystal structure data downloaded from the 
# Cambridge Structural Database (CSD) hosted by the Cambridge 
# Crystallographic Data Centre (CCDC).
# 
# Full information about CCDC data access policies and citation 
# guidelines are available at http://www.ccdc.cam.ac.uk/access/V1 
# 
# Audit and citation data items may have been added by the CCDC. 
# Please retain this information to preserve the provenance of 
# this file and to allow appropriate attribution of the data. 
# 
#######################################################################

data_ic19479_sq
_database_code_depnum_ccdc_archive 'CCDC 1945849'
loop_
_audit_author_name
_audit_author_address
'Gene-Hsiang Lee'
;Instrumentation Centre, College of Science, National Taiwan University,
Taiwan
;
_audit_update_record             
;
2019-10-19 deposited with the CCDC.	2019-11-12 downloaded from the CCDC.
;

_audit_creation_method           SHELXL-2018/3
_shelx_SHELXL_version_number     2018/3
_chemical_name_systematic        ?
_chemical_name_common            ?
_chemical_melting_point          ?
_chemical_formula_moiety         ?
_chemical_formula_sum            'C115 H112 Mn12 N4 O39'
_chemical_formula_weight         2833.36

loop_
_atom_type_symbol
_atom_type_description
_atom_type_scat_dispersion_real
_atom_type_scat_dispersion_imag
_atom_type_scat_source
C C 0.0033 0.0016 'International Tables Vol C Tables 4.2.6.8 and 6.1.1.4'
H H 0.0000 0.0000 'International Tables Vol C Tables 4.2.6.8 and 6.1.1.4'
N N 0.0061 0.0033 'International Tables Vol C Tables 4.2.6.8 and 6.1.1.4'
O O 0.0106 0.0060 'International Tables Vol C Tables 4.2.6.8 and 6.1.1.4'
Mn Mn 0.3368 0.7283 'International Tables Vol C Tables 4.2.6.8 and 6.1.1.4'

_space_group_crystal_system      triclinic
_space_group_IT_number           2
_space_group_name_H-M_alt        'P -1'
_space_group_name_Hall           '-P 1'

_shelx_space_group_comment       
; 
The symmetry employed for this shelxl refinement is uniquely defined 
by the following loop, which should always be used as a source of 
symmetry information in preference to the above space-group names. 
They are only intended as comments. 
;

loop_
_space_group_symop_operation_xyz
'x, y, z'
'-x, -y, -z'

_cell_length_a                   15.8858(4)
_cell_length_b                   17.4589(4)
_cell_length_c                   27.1441(7)
_cell_angle_alpha                96.7381(6)
_cell_angle_beta                 103.1034(5)
_cell_angle_gamma                107.7821(6)
_cell_volume                     6839.3(3)
_cell_formula_units_Z            2
_cell_measurement_temperature    200(2)
_cell_measurement_reflns_used    39592
_cell_measurement_theta_min      2.18
_cell_measurement_theta_max      27.48

_exptl_crystal_description       block
_exptl_crystal_colour            brown
_exptl_crystal_density_meas      ?
_exptl_crystal_density_method    ?
_exptl_crystal_density_diffrn    1.376
_exptl_crystal_F_000             2884
_exptl_transmission_factor_min   ?
_exptl_transmission_factor_max   ?
_exptl_crystal_size_max          0.328
_exptl_crystal_size_mid          0.167
_exptl_crystal_size_min          0.103
_exptl_absorpt_coefficient_mu    1.140
_shelx_estimated_absorpt_T_min   0.706
_shelx_estimated_absorpt_T_max   0.892
_exptl_absorpt_correction_type   multi-scan
_exptl_absorpt_correction_T_min  0.6489
_exptl_absorpt_correction_T_max  0.7456
_exptl_absorpt_process_details   'Bruker SADABS'
_exptl_absorpt_special_details   ?
_diffrn_ambient_temperature      200(2)
_diffrn_radiation_wavelength     0.71073
_diffrn_radiation_type           MoK\a
_diffrn_source                   ?
_diffrn_measurement_device_type  'Bruker D8 VENTURE'
_diffrn_measurement_method       '\f and \w scans'
_diffrn_detector_area_resol_mean ?
_diffrn_reflns_number            61548
_diffrn_reflns_av_unetI/netI     0.0446
_diffrn_reflns_av_R_equivalents  0.0303
_diffrn_reflns_limit_h_min       -20
_diffrn_reflns_limit_h_max       20
_diffrn_reflns_limit_k_min       -22
_diffrn_reflns_limit_k_max       22
_diffrn_reflns_limit_l_min       -35
_diffrn_reflns_limit_l_max       35
_diffrn_reflns_theta_min         2.198
_diffrn_reflns_theta_max         27.494
_diffrn_reflns_theta_full        25.242
_diffrn_measured_fraction_theta_max 0.997
_diffrn_measured_fraction_theta_full 0.999
_diffrn_reflns_Laue_measured_fraction_max 0.997
_diffrn_reflns_Laue_measured_fraction_full 0.999
_diffrn_reflns_point_group_measured_fraction_max 0.997
_diffrn_reflns_point_group_measured_fraction_full 0.999
_reflns_number_total             31323
_reflns_number_gt                23627
_reflns_threshold_expression     'I > 2\s(I)'
_reflns_Friedel_coverage         0.000
_reflns_Friedel_fraction_max     .
_reflns_Friedel_fraction_full    .

_reflns_special_details          
; 
 Reflections were merged by SHELXL according to the crystal 
 class for the calculation of statistics and refinement. 
  
 Structure factors included contributions from the .fab file. 
  
 _reflns_Friedel_fraction is defined as the number of unique 
 Friedel pairs measured divided by the number that would be 
 possible theoretically, ignoring centric projections and 
 systematic absences. 
;

_computing_data_collection       'Bruker APEX3'
_computing_cell_refinement       'Bruker SAINT'
_computing_data_reduction        'Bruker SAINT'
_computing_structure_solution    'SHELXT (Sheldrick, 2015)'
_computing_structure_refinement  'SHELXL-2018/3 (Sheldrick, 2018)'
_computing_molecular_graphics    'Bruker SHELXTL'
_computing_publication_material  'Bruker SHELXTL'
_refine_special_details          ?
_refine_ls_structure_factor_coef Fsqd
_refine_ls_matrix_type           full
_refine_ls_weighting_scheme      calc
_refine_ls_weighting_details     
'w=1/[\s^2^(Fo^2^)+(0.0707P)^2^+7.4564P] where P=(Fo^2^+2Fc^2^)/3'
_atom_sites_solution_primary     ?
_atom_sites_solution_secondary   ?
_atom_sites_solution_hydrogens   geom
_refine_ls_hydrogen_treatment    constr
_refine_ls_extinction_method     none
_refine_ls_extinction_coef       .
_refine_ls_number_reflns         31323
_refine_ls_number_parameters     1632
_refine_ls_number_restraints     87
_refine_ls_R_factor_all          0.0675
_refine_ls_R_factor_gt           0.0474
_refine_ls_wR_factor_ref         0.1458
_refine_ls_wR_factor_gt          0.1312
_refine_ls_goodness_of_fit_ref   1.028
_refine_ls_restrained_S_all      1.035
_refine_ls_shift/su_max          0.002
_refine_ls_shift/su_mean         0.000

loop_
_atom_site_label
_atom_site_type_symbol
_atom_site_fract_x
_atom_site_fract_y
_atom_site_fract_z
_atom_site_U_iso_or_equiv
_atom_site_adp_type
_atom_site_occupancy
_atom_site_site_symmetry_order
_atom_site_calc_flag
_atom_site_refinement_flags_posn
_atom_site_refinement_flags_adp
_atom_site_refinement_flags_occupancy
_atom_site_disorder_assembly
_atom_site_disorder_group
Mn1 Mn 0.29521(3) 0.71231(3) 0.79079(2) 0.02597(10) Uani 1 1 d . . . . .
Mn2 Mn 0.13954(3) 0.64298(3) 0.69504(2) 0.03304(11) Uani 1 1 d . . . . .
Mn3 Mn 0.24155(3) 0.53821(3) 0.72135(2) 0.02935(11) Uani 1 1 d . . . . .
Mn4 Mn 0.40972(3) 0.60649(3) 0.82242(2) 0.02724(10) Uani 1 1 d . . . . .
Mn5 Mn 0.47134(3) 0.69284(3) 0.73053(2) 0.03497(12) Uani 1 1 d . . . . .
Mn6 Mn 0.33250(4) 0.80614(3) 0.69701(2) 0.03536(12) Uani 1 1 d . . . . .
Mn7 Mn 0.47537(4) 0.78668(4) 0.63434(2) 0.05044(16) Uani 1 1 d D . . . .
Mn8 Mn 0.29492(4) 0.63690(4) 0.62868(2) 0.03895(13) Uani 1 1 d . . . . .
Mn9 Mn 0.11157(3) 0.58743(3) 0.81812(2) 0.02680(10) Uani 1 1 d . . . . .
Mn10 Mn 0.32167(3) 0.64484(3) 0.90866(2) 0.02551(10) Uani 1 1 d . . . . .
Mn11 Mn 0.16781(3) 0.51745(3) 0.93004(2) 0.02557(10) Uani 1 1 d . . . . .
Mn12 Mn 0.25550(3) 0.45241(3) 0.84911(2) 0.02943(11) Uani 1 1 d . . . . .
O1 O 0.38055(14) 0.64447(14) 0.76079(8) 0.0306(5) Uani 1 1 d . . . . .
O2 O 0.19364(14) 0.60787(13) 0.75906(8) 0.0278(4) Uani 1 1 d . . . . .
O3 O 0.38340(16) 0.72355(15) 0.68265(9) 0.0353(5) Uani 1 1 d . . . . .
O4 O 0.20905(13) 0.55744(12) 0.87470(8) 0.0253(4) Uani 1 1 d . . . . .
O5 O 0.25262(15) 0.74867(14) 0.73074(8) 0.0325(5) Uani 1 1 d . . . . .
O6 O 0.21381(15) 0.59103(15) 0.66642(8) 0.0346(5) Uani 1 1 d . . . . .
O7 O 0.34702(14) 0.67102(13) 0.84740(8) 0.0271(4) Uani 1 1 d . . . . .
O8 O 0.28134(14) 0.49371(13) 0.78030(8) 0.0302(5) Uani 1 1 d . . . . .
O9 O 0.40348(18) 0.86429(16) 0.65703(10) 0.0445(6) Uani 1 1 d . . . . .
O10 O 0.3658(2) 0.68105(18) 0.58506(10) 0.0505(7) Uani 1 1 d . . . . .
O11 O 0.31274(14) 0.60682(13) 0.96981(8) 0.0286(4) Uani 1 1 d . . . . .
O12 O 0.21919(14) 0.43474(13) 0.91902(8) 0.0297(5) Uani 1 1 d . . . . .
O13 O 0.31280(18) 0.35791(16) 0.83932(11) 0.0477(6) Uani 1 1 d . . . . .
O15 O 0.38180(16) 0.82174(13) 0.82795(9) 0.0342(5) Uani 1 1 d . . . . .
O14 O 0.1932(3) 0.2454(3) 0.8016(2) 0.0669(12) Uani 0.641(3) 1 d . . P A 1
O14' O 0.3275(6) 0.3562(5) 0.7667(4) 0.0669(12) Uani 0.359(3) 1 d . . P A 2
O16 O 0.43457(18) 0.87593(17) 0.76574(10) 0.0481(6) Uani 1 1 d . . . . .
O17 O 0.47795(15) 0.53940(15) 0.79859(9) 0.0368(5) Uani 1 1 d . . . . .
O18 O 0.54304(16) 0.61766(15) 0.74796(9) 0.0370(5) Uani 1 1 d . . . . .
O19 O 0.54543(15) 0.69626(15) 0.85695(9) 0.0383(5) Uani 1 1 d . . . . .
O20 O 0.56130(17) 0.77553(15) 0.79800(9) 0.0403(5) Uani 1 1 d . . . . .
O21 O 0.29696(17) 0.46994(15) 0.68570(10) 0.0411(6) Uani 1 1 d . . . . .
O22 O 0.38091(18) 0.56277(18) 0.65037(10) 0.0490(7) Uani 1 1 d . . . . .
O23 O 0.08847(19) 0.67499(19) 0.62922(11) 0.0529(7) Uani 1 1 d . . . . .
O24 O 0.22227(18) 0.73059(17) 0.61232(10) 0.0461(6) Uani 1 1 d . . . . .
O25 O 0.19663(14) 0.72643(13) 0.83406(8) 0.0292(4) Uani 1 1 d . . . . .
O26 O 0.26747(15) 0.74673(14) 0.91808(8) 0.0324(5) Uani 1 1 d . . . . .
O27 O 0.10378(17) 0.44534(16) 0.69552(11) 0.0472(6) Uani 1 1 d . . . . .
O28 O 0.03133(17) 0.53229(19) 0.67078(10) 0.0499(7) Uani 1 1 d . . . . .
O29 O 0.06527(16) 0.69953(15) 0.72155(10) 0.0394(5) Uani 1 1 d . . . . .
O30 O 0.00317(15) 0.61612(15) 0.77022(9) 0.0367(5) Uani 1 1 d . . . . .
O31 O 0.06142(15) 0.63339(14) 0.88039(8) 0.0331(5) Uani 1 1 d . . . . .
O32 O 0.12578(15) 0.60397(13) 0.95517(8) 0.0307(5) Uani 1 1 d . . . . .
O33 O 0.01566(16) 0.46399(14) 0.80420(9) 0.0368(5) Uani 1 1 d . . . . .
O34 O 0.03142(15) 0.44662(14) 0.88598(9) 0.0347(5) Uani 1 1 d . . . . .
O35 O 0.39559(14) 0.55500(13) 0.88105(8) 0.0291(5) Uani 1 1 d . . . . .
O36 O 0.54926(17) 0.74260(18) 0.69118(11) 0.0493(7) Uani 1 1 d . . . . .
O37 O 0.5790(3) 0.8490(3) 0.58971(17) 0.0423(11) Uani 0.616(3) 1 d D U P B 1
O37' O 0.5841(9) 0.8861(9) 0.6149(6) 0.0423(11) Uani 0.166(3) 1 d D . P B 2
O37" O 0.5515(9) 0.8000(9) 0.5761(4) 0.0423(11) Uani 0.218(3) 1 d D . P B 3
O38 O 0.12334(17) 0.36494(16) 0.79638(11) 0.0489(6) Uani 1 1 d . . . . .
H38 H 0.132318 0.323642 0.782510 0.073 Uiso 1 1 calc R U . . .
N1 N 0.2759(2) 0.89469(19) 0.68985(12) 0.0433(7) Uani 1 1 d . . . . .
N2 N 0.2150(2) 0.5605(2) 0.56132(12) 0.0486(8) Uani 1 1 d . . . . .
N3 N 0.43800(17) 0.72915(16) 0.95866(10) 0.0295(5) Uani 1 1 d . . . . .
N4 N 0.15199(17) 0.46644(16) 0.99289(10) 0.0293(5) Uani 1 1 d . . . . .
C1 C 0.2049(3) 0.8998(3) 0.70716(18) 0.0552(11) Uani 1 1 d . . . . .
H1 H 0.176677 0.858317 0.723845 0.066 Uiso 1 1 calc R U . . .
C2 C 0.1715(4) 0.9634(3) 0.7016(2) 0.0797(17) Uani 1 1 d . . . . .
H2 H 0.120948 0.965720 0.714110 0.096 Uiso 1 1 calc R U . . .
C3 C 0.2125(5) 1.0226(4) 0.6778(3) 0.100(2) Uani 1 1 d . . . . .
H3 H 0.190339 1.066730 0.673101 0.120 Uiso 1 1 calc R U . . .
C4 C 0.2872(4) 1.0182(3) 0.6602(2) 0.0867(19) Uani 1 1 d . . . . .
H4 H 0.316913 1.059879 0.644100 0.104 Uiso 1 1 calc R U . . .
C5 C 0.3175(3) 0.9533(3) 0.66633(17) 0.0537(10) Uani 1 1 d . . . . .
C6 C 0.3980(3) 0.9415(3) 0.64836(16) 0.0509(10) Uani 1 1 d . . . . .
C7 C 0.4861(4) 1.0105(3) 0.6804(2) 0.0743(14) Uani 1 1 d . . . . .
H7A H 0.494106 1.009230 0.717093 0.111 Uiso 1 1 calc R U . . .
H7B H 0.481747 1.063553 0.674226 0.111 Uiso 1 1 calc R U . . .
H7C H 0.538960 1.002973 0.670264 0.111 Uiso 1 1 calc R U . . .
C8 C 0.3818(4) 0.9407(4) 0.59063(19) 0.0803(16) Uani 1 1 d . . . . .
H8A H 0.434270 0.933659 0.579782 0.121 Uiso 1 1 calc R U . . .
H8B H 0.375313 0.992723 0.583688 0.121 Uiso 1 1 calc R U . . .
H8C H 0.325589 0.895177 0.571370 0.121 Uiso 1 1 calc R U . . .
C9 C 0.1337(3) 0.5005(3) 0.55507(16) 0.0567(11) Uani 1 1 d . . . . .
H9 H 0.112662 0.489532 0.584462 0.068 Uiso 1 1 calc R U . . .
C10 C 0.0808(4) 0.4551(3) 0.50698(18) 0.0729(14) Uani 1 1 d . . . . .
H10 H 0.025013 0.411531 0.503063 0.087 Uiso 1 1 calc R U . . .
C11 C 0.1108(4) 0.4742(4) 0.46449(19) 0.0863(18) Uani 1 1 d . . . . .
H11 H 0.073872 0.445448 0.430772 0.104 Uiso 1 1 calc R U . . .
C12 C 0.1931(4) 0.5341(4) 0.47086(18) 0.0778(16) Uani 1 1 d . . . . .
H12 H 0.214197 0.546503 0.441688 0.093 Uiso 1 1 calc R U . . .
C13 C 0.2461(3) 0.5771(3) 0.52016(15) 0.0598(12) Uani 1 1 d . . . . .
C14 C 0.3401(4) 0.6420(3) 0.53230(16) 0.0635(12) Uani 1 1 d . . . . .
C15 C 0.4097(4) 0.5999(4) 0.5248(2) 0.096(2) Uani 1 1 d . . . . .
H15A H 0.471486 0.641154 0.534075 0.145 Uiso 1 1 calc R U . . .
H15B H 0.393008 0.572190 0.488673 0.145 Uiso 1 1 calc R U . . .
H15C H 0.408861 0.559391 0.547053 0.145 Uiso 1 1 calc R U . . .
C16 C 0.3408(5) 0.7091(4) 0.5001(2) 0.104(2) Uani 1 1 d . . . . .
H16A H 0.292973 0.731830 0.504332 0.156 Uiso 1 1 calc R U . . .
H16B H 0.328717 0.685226 0.463625 0.156 Uiso 1 1 calc R U . . .
H16C H 0.401049 0.752876 0.511971 0.156 Uiso 1 1 calc R U . . .
C17 C 0.4967(2) 0.7925(2) 0.94640(14) 0.0374(7) Uani 1 1 d . . . . .
H17 H 0.486865 0.798199 0.911379 0.045 Uiso 1 1 calc R U . . .
C18 C 0.5707(2) 0.8493(2) 0.98331(15) 0.0460(9) Uani 1 1 d . . . . .
H18 H 0.611049 0.894158 0.974000 0.055 Uiso 1 1 calc R U . . .
C19 C 0.5855(3) 0.8402(3) 1.03425(16) 0.0517(10) Uani 1 1 d . . . . .
H19 H 0.637387 0.877828 1.060153 0.062 Uiso 1 1 calc R U . . .
C20 C 0.5237(2) 0.7755(2) 1.04700(14) 0.0433(8) Uani 1 1 d . . . . .
H20 H 0.532419 0.768531 1.081761 0.052 Uiso 1 1 calc R U . . .
C21 C 0.4494(2) 0.7214(2) 1.00841(12) 0.0319(7) Uani 1 1 d . . . . .
C22 C 0.3730(2) 0.65345(19) 1.01834(12) 0.0300(6) Uani 1 1 d . . . . .
C23 C 0.3205(2) 0.6920(2) 1.04831(14) 0.0410(8) Uani 1 1 d . . . . .
H23A H 0.291425 0.723816 1.027237 0.061 Uiso 1 1 calc R U . . .
H23B H 0.363242 0.728273 1.080370 0.061 Uiso 1 1 calc R U . . .
H23C H 0.272979 0.648546 1.056537 0.061 Uiso 1 1 calc R U . . .
C24 C 0.4111(3) 0.5967(2) 1.04784(14) 0.0444(9) Uani 1 1 d . . . . .
H24A H 0.360222 0.552758 1.053090 0.067 Uiso 1 1 calc R U . . .
H24B H 0.453069 0.628124 1.081422 0.067 Uiso 1 1 calc R U . . .
H24C H 0.444458 0.572627 1.027981 0.067 Uiso 1 1 calc R U . . .
C25 C 0.1212(2) 0.4947(2) 1.03103(13) 0.0339(7) Uani 1 1 d . . . . .
H25 H 0.096773 0.537743 1.027321 0.041 Uiso 1 1 calc R U . . .
C26 C 0.1241(2) 0.4632(2) 1.07497(14) 0.0404(8) Uani 1 1 d . . . . .
H26 H 0.102103 0.484131 1.101479 0.048 Uiso 1 1 calc R U . . .
C27 C 0.1594(3) 0.4007(2) 1.08015(15) 0.0451(9) Uani 1 1 d . . . . .
H27 H 0.163760 0.378964 1.110747 0.054 Uiso 1 1 calc R U . . .
C28 C 0.1882(3) 0.3701(2) 1.04040(14) 0.0425(8) Uani 1 1 d . . . . .
H28 H 0.210916 0.325881 1.043050 0.051 Uiso 1 1 calc R U . . .
C29 C 0.1842(2) 0.4038(2) 0.99664(13) 0.0321(7) Uani 1 1 d . . . . .
C30 C 0.2124(2) 0.37412(19) 0.95016(13) 0.0311(7) Uani 1 1 d . . . . .
C31 C 0.3066(3) 0.3643(2) 0.96637(15) 0.0434(9) Uani 1 1 d . . . . .
H31A H 0.325381 0.350012 0.935533 0.065 Uiso 1 1 calc R U . . .
H31B H 0.302932 0.320494 0.986204 0.065 Uiso 1 1 calc R U . . .
H31C H 0.351983 0.415934 0.987755 0.065 Uiso 1 1 calc R U . . .
C32 C 0.1387(3) 0.2939(2) 0.91919(15) 0.0473(9) Uani 1 1 d . . . . .
H32A H 0.080223 0.302999 0.907145 0.071 Uiso 1 1 calc R U . . .
H32B H 0.131414 0.252832 0.941067 0.071 Uiso 1 1 calc R U . . .
H32C H 0.157064 0.274154 0.889393 0.071 Uiso 1 1 calc R U . . .
C33 C 0.3396(7) 0.2353(7) 0.8146(5) 0.0347(19) Uani 0.641(3) 1 d . . P A 1
C34 C 0.3117(5) 0.1533(5) 0.8176(3) 0.0522(16) Uani 0.641(3) 1 d . . P A 1
H34 H 0.251321 0.127222 0.820112 0.063 Uiso 0.641(3) 1 calc R U P A 1
C35 C 0.3699(7) 0.1082(5) 0.8170(4) 0.065(3) Uani 0.641(3) 1 d . . P A 1
H35 H 0.349704 0.052314 0.820006 0.078 Uiso 0.641(3) 1 calc R U P A 1
C36 C 0.4566(7) 0.1440(6) 0.8120(3) 0.072(2) Uani 0.641(3) 1 d . . P A 1
H36 H 0.495499 0.112457 0.810024 0.086 Uiso 0.641(3) 1 calc R U P A 1
C37 C 0.4872(6) 0.2274(6) 0.8098(3) 0.073(2) Uani 0.641(3) 1 d . . P A 1
H37A H 0.547187 0.252821 0.806516 0.087 Uiso 0.641(3) 1 calc R U P A 1
C38 C 0.4301(5) 0.2726(4) 0.8125(3) 0.0526(14) Uani 0.641(3) 1 d . . P A 1
H38A H 0.452439 0.329782 0.812937 0.063 Uiso 0.641(3) 1 calc R U P A 1
C39 C 0.2790(4) 0.2841(3) 0.8178(2) 0.0394(11) Uani 0.641(3) 1 d . . P A 1
C33' C 0.3583(16) 0.2516(15) 0.8064(10) 0.0347(19) Uani 0.359(3) 1 d . . P A 2
C34' C 0.3110(11) 0.1903(9) 0.8277(7) 0.0522(16) Uani 0.359(3) 1 d . . P A 2
H34' H 0.265490 0.197317 0.843401 0.063 Uiso 0.359(3) 1 calc R U P A 2
C35' C 0.3305(14) 0.1189(11) 0.8259(7) 0.065(3) Uani 0.359(3) 1 d . . P A 2
H35' H 0.302285 0.077455 0.842684 0.078 Uiso 0.359(3) 1 calc R U P A 2
C36' C 0.3921(16) 0.1083(15) 0.7993(7) 0.072(2) Uani 0.359(3) 1 d . . P A 2
H36' H 0.396425 0.055259 0.792244 0.086 Uiso 0.359(3) 1 calc R U P A 2
C37' C 0.4469(11) 0.1706(11) 0.7828(7) 0.073(2) Uani 0.359(3) 1 d . . P A 2
H37' H 0.499473 0.167331 0.772833 0.087 Uiso 0.359(3) 1 calc R U P A 2
C38' C 0.4195(9) 0.2415(8) 0.7814(5) 0.0526(14) Uani 0.359(3) 1 d . . P A 2
H38' H 0.444490 0.281378 0.762800 0.063 Uiso 0.359(3) 1 calc R U P A 2
C39' C 0.3278(7) 0.3251(6) 0.8056(4) 0.0394(11) Uani 0.359(3) 1 d . . P A 2
C41 C 0.5013(3) 0.9494(2) 0.85107(15) 0.0406(8) Uani 1 1 d . . . . .
C42 C 0.4882(3) 0.9698(3) 0.89834(18) 0.0590(11) Uani 1 1 d . . . . .
H42 H 0.434978 0.938540 0.906857 0.071 Uiso 1 1 calc R U . . .
C43 C 0.5556(4) 1.0382(3) 0.9341(2) 0.0790(16) Uani 1 1 d . . . . .
H43 H 0.548100 1.054338 0.967085 0.095 Uiso 1 1 calc R U . . .
C44 C 0.6333(4) 1.0817(3) 0.9204(2) 0.0809(17) Uani 1 1 d . . . . .
H44 H 0.678201 1.128379 0.944123 0.097 Uiso 1 1 calc R U . . .
C45 C 0.6466(4) 1.0589(3) 0.8736(2) 0.0797(16) Uani 1 1 d . . . . .
H45 H 0.701428 1.087813 0.865610 0.096 Uiso 1 1 calc R U . . .
C46 C 0.5809(3) 0.9948(3) 0.83876(19) 0.0614(12) Uani 1 1 d . . . . .
H46 H 0.588571 0.980177 0.805640 0.074 Uiso 1 1 calc R U . . .
C47 C 0.4338(2) 0.8774(2) 0.81153(13) 0.0338(7) Uani 1 1 d . . . . .
C48 C 0.6111(2) 0.5247(2) 0.78016(14) 0.0389(8) Uani 1 1 d . . . . .
C49 C 0.6095(3) 0.4658(3) 0.8096(2) 0.0670(13) Uani 1 1 d . . . . .
H49 H 0.562771 0.449899 0.826657 0.080 Uiso 1 1 calc R U . . .
C50 C 0.6772(4) 0.4296(4) 0.8141(3) 0.092(2) Uani 1 1 d . . . . .
H50 H 0.676404 0.388635 0.834314 0.111 Uiso 1 1 calc R U . . .
C51 C 0.7441(4) 0.4524(4) 0.7899(2) 0.0814(17) Uani 1 1 d . . . . .
H51 H 0.788064 0.425449 0.791914 0.098 Uiso 1 1 calc R U . . .
C52 C 0.7486(3) 0.5137(3) 0.7627(2) 0.0697(14) Uani 1 1 d . . . . .
H52 H 0.797834 0.531897 0.747672 0.084 Uiso 1 1 calc R U . . .
C53 C 0.6803(3) 0.5496(3) 0.75706(18) 0.0571(11) Uani 1 1 d . . . . .
H53 H 0.681929 0.591114 0.737241 0.068 Uiso 1 1 calc R U . . .
C54 C 0.5389(2) 0.5639(2) 0.77510(13) 0.0334(7) Uani 1 1 d . . . . .
C55 C 0.6766(2) 0.8159(2) 0.87780(14) 0.0342(7) Uani 1 1 d . . . . .
C56 C 0.7115(2) 0.7977(2) 0.92464(16) 0.0452(9) Uani 1 1 d . . . . .
H56 H 0.679594 0.747760 0.933238 0.054 Uiso 1 1 calc R U . . .
C57 C 0.7920(3) 0.8511(3) 0.95914(17) 0.0526(10) Uani 1 1 d . . . . .
H57 H 0.815431 0.837675 0.991136 0.063 Uiso 1 1 calc R U . . .
C58 C 0.8381(3) 0.9236(2) 0.94720(18) 0.0548(11) Uani 1 1 d . . . . .
H58 H 0.892644 0.961119 0.971256 0.066 Uiso 1 1 calc R U . . .
C59 C 0.8052(3) 0.9418(3) 0.9004(2) 0.0681(13) Uani 1 1 d . . . . .
H59 H 0.837576 0.991697 0.891898 0.082 Uiso 1 1 calc R U . . .
C60 C 0.7251(3) 0.8880(2) 0.86543(17) 0.0530(10) Uani 1 1 d . . . . .
H60 H 0.703316 0.900659 0.832880 0.064 Uiso 1 1 calc R U . . .
C61 C 0.5871(2) 0.7579(2) 0.84126(14) 0.0353(7) Uani 1 1 d . . . . .
C62 C 0.4163(7) 0.4384(5) 0.6621(4) 0.0385(17) Uani 0.641(3) 1 d . U P A 1
C63 C 0.4063(7) 0.3712(6) 0.6864(3) 0.0537(17) Uani 0.641(3) 1 d . . P A 1
H63 H 0.359670 0.356176 0.703566 0.064 Uiso 0.641(3) 1 calc R U P A 1
C64 C 0.4644(8) 0.3266(7) 0.6852(4) 0.078(3) Uani 0.641(3) 1 d . . P A 1
H64 H 0.458593 0.281568 0.702294 0.094 Uiso 0.641(3) 1 calc R U P A 1
C65 C 0.5296(9) 0.3468(8) 0.6598(5) 0.084(3) Uani 0.641(3) 1 d . . P A 1
H65 H 0.567315 0.314125 0.658283 0.101 Uiso 0.641(3) 1 calc R U P A 1
C66 C 0.5429(9) 0.4131(7) 0.6363(5) 0.072(2) Uani 0.641(3) 1 d . . P A 1
H66 H 0.588768 0.426214 0.618412 0.087 Uiso 0.641(3) 1 calc R U P A 1
C67 C 0.4882(12) 0.4601(8) 0.6391(6) 0.054(2) Uani 0.641(3) 1 d . . P A 1
H67 H 0.499496 0.508477 0.625071 0.064 Uiso 0.641(3) 1 calc R U P A 1
C62' C 0.4269(14) 0.4549(11) 0.6549(7) 0.0385(17) Uani 0.359(3) 1 d . . P A 2
C63' C 0.4081(14) 0.3814(12) 0.6670(7) 0.0537(17) Uani 0.359(3) 1 d . . P A 2
H63' H 0.360222 0.363782 0.683057 0.064 Uiso 0.359(3) 1 calc R U P A 2
C64' C 0.4568(17) 0.3271(14) 0.6568(7) 0.078(3) Uani 0.359(3) 1 d . . P A 2
H64' H 0.442229 0.274261 0.665362 0.094 Uiso 0.359(3) 1 calc R U P A 2
C65' C 0.5282(19) 0.3571(19) 0.6333(10) 0.084(3) Uani 0.359(3) 1 d . . P A 2
H65' H 0.563487 0.324484 0.625609 0.101 Uiso 0.359(3) 1 calc R U P A 2
C66' C 0.5462(18) 0.4366(15) 0.6214(11) 0.072(2) Uani 0.359(3) 1 d . . P A 2
H66' H 0.596218 0.459470 0.607760 0.087 Uiso 0.359(3) 1 calc R U P A 2
C67' C 0.488(2) 0.4811(18) 0.6302(13) 0.054(2) Uani 0.359(3) 1 d . . P A 2
H67' H 0.493911 0.530656 0.617927 0.064 Uiso 0.359(3) 1 calc R U P A 2
C68 C 0.3621(2) 0.4962(2) 0.66508(13) 0.0400(8) Uani 1 1 d . . . . .
C69 C 0.0851(9) 0.7497(13) 0.5652(7) 0.053(3) Uani 0.641(3) 1 d D . P A 1
C70 C 0.007(2) 0.766(4) 0.5719(17) 0.099(9) Uani 0.641(3) 1 d D . P A 1
H70A H -0.016798 0.748499 0.599132 0.119 Uiso 0.641(3) 1 calc R U P A 1
C71 C -0.0362(9) 0.8083(8) 0.5400(5) 0.119(2) Uani 0.641(3) 1 d D U P A 1
H71A H -0.080340 0.830639 0.547591 0.143 Uiso 0.641(3) 1 calc R U P A 1
C72 C -0.0056(10) 0.8132(9) 0.4941(6) 0.137(2) Uani 0.641(3) 1 d D U P A 1
H72A H -0.043228 0.825789 0.465955 0.165 Uiso 0.641(3) 1 calc R U P A 1
C73 C 0.0748(9) 0.8013(8) 0.4870(5) 0.121(2) Uani 0.641(3) 1 d D U P A 1
H73A H 0.096535 0.813729 0.458075 0.145 Uiso 0.641(3) 1 calc R U P A 1
C74 C 0.1204(7) 0.7700(8) 0.5255(5) 0.087(4) Uani 0.641(3) 1 d D . P A 1
H74A H 0.176725 0.762795 0.523937 0.104 Uiso 0.641(3) 1 calc R U P A 1
C69' C 0.104(2) 0.766(3) 0.5666(14) 0.053(3) Uani 0.359(3) 1 d D . P A 2
C70' C 0.011(4) 0.757(7) 0.561(3) 0.099(9) Uani 0.359(3) 1 d D . P A 2
H70B H -0.019394 0.731053 0.584068 0.119 Uiso 0.359(3) 1 calc R U P A 2
C71' C -0.0367(16) 0.7848(14) 0.5215(9) 0.119(2) Uani 0.359(3) 1 d D . P A 2
H71B H -0.101796 0.764330 0.507956 0.143 Uiso 0.359(3) 1 calc DR U P A 2
C72' C 0.0239(16) 0.8483(16) 0.5037(10) 0.137(2) Uani 0.359(3) 1 d D . P A 2
H72B H 0.007130 0.893712 0.494911 0.165 Uiso 0.359(3) 1 calc R U P A 2
C73' C 0.1092(15) 0.8420(14) 0.4995(9) 0.121(2) Uani 0.359(3) 1 d D . P A 2
H73B H 0.137595 0.864604 0.474695 0.145 Uiso 0.359(3) 1 calc R U P A 2
C74' C 0.1486(15) 0.8010(16) 0.5336(11) 0.087(4) Uani 0.359(3) 1 d D . P A 2
H74B H 0.207119 0.797318 0.533750 0.104 Uiso 0.359(3) 1 calc R U P A 2
C75 C 0.1383(3) 0.7177(3) 0.60527(14) 0.0452(9) Uani 1 1 d . . . . .
C76 C 0.2140(2) 0.85005(19) 0.88817(13) 0.0311(7) Uani 1 1 d . . . . .
C77 C 0.1707(3) 0.8772(2) 0.84733(16) 0.0477(9) Uani 1 1 d . . . . .
H77 H 0.153174 0.845978 0.813264 0.057 Uiso 1 1 calc R U . . .
C78 C 0.1525(3) 0.9497(3) 0.8556(2) 0.0709(14) Uani 1 1 d . . . . .
H78 H 0.122300 0.967816 0.827297 0.085 Uiso 1 1 calc R U . . .
C79 C 0.1786(3) 0.9954(3) 0.9051(2) 0.0689(14) Uani 1 1 d . . . . .
H79 H 0.166292 1.045131 0.910787 0.083 Uiso 1 1 calc R U . . .
C80 C 0.2225(3) 0.9692(2) 0.94632(19) 0.0573(11) Uani 1 1 d . . . . .
H80 H 0.240298 1.000874 0.980286 0.069 Uiso 1 1 calc R U . . .
C81 C 0.2407(2) 0.8964(2) 0.93804(15) 0.0419(8) Uani 1 1 d . . . . .
H81 H 0.271097 0.878393 0.966293 0.050 Uiso 1 1 calc R U . . .
C82 C 0.2278(2) 0.76891(18) 0.88000(12) 0.0269(6) Uani 1 1 d . . . . .
C83 C -0.0600(9) 0.4030(6) 0.6605(5) 0.0402(19) Uani 0.641(3) 1 d . . P A 1
C84 C -0.0726(8) 0.3214(8) 0.6416(4) 0.064(3) Uani 0.641(3) 1 d . . P A 1
H84 H -0.021935 0.305633 0.637599 0.077 Uiso 0.641(3) 1 calc R U P A 1
C85 C -0.1616(7) 0.2626(6) 0.6286(4) 0.071(2) Uani 0.641(3) 1 d . U P A 1
H85 H -0.171711 0.206469 0.616275 0.086 Uiso 0.641(3) 1 calc R U P A 1
C86 C -0.2316(9) 0.2866(8) 0.6338(5) 0.070(4) Uani 0.641(3) 1 d . . P A 1
H86 H -0.291648 0.246692 0.623600 0.084 Uiso 0.641(3) 1 calc R U P A 1
C87 C -0.2212(8) 0.3663(7) 0.6531(5) 0.069(3) Uani 0.641(3) 1 d . . P A 1
H87 H -0.272220 0.380513 0.658075 0.083 Uiso 0.641(3) 1 calc R U P A 1
C88 C -0.1355(9) 0.4245(6) 0.6650(5) 0.055(2) Uani 0.641(3) 1 d . . P A 1
H88 H -0.127552 0.480441 0.676565 0.065 Uiso 0.641(3) 1 calc R U P A 1
C83' C -0.0558(19) 0.3775(13) 0.6625(10) 0.0402(19) Uani 0.359(3) 1 d . . P A 2
C84' C -0.0556(16) 0.3037(16) 0.6583(8) 0.064(3) Uani 0.359(3) 1 d . . P A 2
H84' H 0.001003 0.294231 0.668599 0.077 Uiso 0.359(3) 1 calc R U P A 2
C85' C -0.1387(11) 0.2361(11) 0.6384(6) 0.071(2) Uani 0.359(3) 1 d . . P A 2
H85' H -0.137587 0.182212 0.629652 0.086 Uiso 0.359(3) 1 calc R U P A 2
C86' C -0.2206(19) 0.2494(14) 0.6320(10) 0.070(4) Uani 0.359(3) 1 d . . P A 2
H86' H -0.276870 0.204234 0.621532 0.084 Uiso 0.359(3) 1 calc R U P A 2
C87' C -0.2213(19) 0.3288(17) 0.6408(13) 0.069(3) Uani 0.359(3) 1 d . . P A 2
H87' H -0.277353 0.339579 0.636252 0.083 Uiso 0.359(3) 1 calc R U P A 2
C88' C -0.1385(17) 0.3910(11) 0.6561(10) 0.055(2) Uani 0.359(3) 1 d . . P A 2
H88' H -0.137566 0.445982 0.662693 0.065 Uiso 0.359(3) 1 calc R U P A 2
C89 C 0.0327(3) 0.4623(3) 0.67717(14) 0.0463(9) Uani 1 1 d . . . . .
C90 C -0.0398(2) 0.7334(2) 0.76059(14) 0.0384(8) Uani 1 1 d . . . . .
C91 C -0.0357(3) 0.7992(3) 0.73570(18) 0.0528(10) Uani 1 1 d . . . . .
H91 H -0.002459 0.807287 0.710600 0.063 Uiso 1 1 calc R U . . .
C92 C -0.0803(3) 0.8528(3) 0.7477(2) 0.0666(13) Uani 1 1 d . . . . .
H92 H -0.078108 0.897521 0.730566 0.080 Uiso 1 1 calc R U . . .
C93 C -0.1276(3) 0.8412(3) 0.7843(2) 0.0701(14) Uani 1 1 d . . . . .
H93 H -0.156942 0.878756 0.792966 0.084 Uiso 1 1 calc R U . . .
C94 C -0.1329(3) 0.7752(3) 0.8086(2) 0.0686(13) Uani 1 1 d . . . . .
H94 H -0.166480 0.766894 0.833546 0.082 Uiso 1 1 calc R U . . .
C95 C -0.0891(3) 0.7213(3) 0.79632(16) 0.0515(10) Uani 1 1 d . . . . .
H95 H -0.093002 0.675623 0.812688 0.062 Uiso 1 1 calc R U . . .
C96 C 0.0127(2) 0.6779(2) 0.75035(13) 0.0337(7) Uani 1 1 d . . . . .
C97 C 0.0691(2) 0.71446(19) 0.95845(13) 0.0301(6) Uani 1 1 d . . . . .
C98 C 0.0317(2) 0.7649(2) 0.93202(15) 0.0385(8) Uani 1 1 d . . . . .
H98 H 0.018069 0.756247 0.895450 0.046 Uiso 1 1 calc R U . . .
C99 C 0.0139(3) 0.8284(2) 0.95902(17) 0.0471(9) Uani 1 1 d . . . . .
H99 H -0.012019 0.862847 0.940953 0.057 Uiso 1 1 calc R U . . .
C100 C 0.0343(3) 0.8409(2) 1.01212(18) 0.0500(10) Uani 1 1 d . . . . .
H100 H 0.021373 0.883806 1.030477 0.060 Uiso 1 1 calc R U . . .
C101 C 0.0729(3) 0.7921(2) 1.03881(17) 0.0500(9) Uani 1 1 d . . . . .
H101 H 0.087167 0.801510 1.075417 0.060 Uiso 1 1 calc R U . . .
C102 C 0.0911(2) 0.7289(2) 1.01193(14) 0.0406(8) Uani 1 1 d . . . . .
H102 H 0.118735 0.695610 1.030247 0.049 Uiso 1 1 calc R U . . .
C103 C 0.0861(2) 0.64567(19) 0.92818(13) 0.0297(6) Uani 1 1 d . . . . .
C104 C -0.0932(2) 0.3502(2) 0.82219(13) 0.0342(7) Uani 1 1 d . . . . .
C105 C -0.1318(3) 0.3095(3) 0.77109(16) 0.0577(11) Uani 1 1 d . . . . .
H105 H -0.103629 0.328121 0.745311 0.069 Uiso 1 1 calc R U . . .
C106 C -0.2115(4) 0.2416(3) 0.75781(19) 0.0859(19) Uani 1 1 d . . . . .
H106 H -0.236170 0.212339 0.723039 0.103 Uiso 1 1 calc R U . . .
C107 C -0.2556(3) 0.2160(3) 0.79412(19) 0.0698(14) Uani 1 1 d . . . . .
H107 H -0.312013 0.171099 0.784276 0.084 Uiso 1 1 calc R U . . .
C108 C -0.2174(3) 0.2558(3) 0.84459(18) 0.0555(10) Uani 1 1 d . . . . .
H108 H -0.246511 0.237779 0.870156 0.067 Uiso 1 1 calc R U . . .
C109 C -0.1363(3) 0.3222(2) 0.85839(15) 0.0442(8) Uani 1 1 d . . . . .
H109 H -0.109793 0.348931 0.893615 0.053 Uiso 1 1 calc R U . . .
C110 C -0.0077(2) 0.42621(19) 0.83834(13) 0.0302(6) Uani 1 1 d . . . . .
C111 C 0.4707(2) 0.5408(2) 0.91356(14) 0.0416(8) Uani 1 1 d . . . . .
H11A H 0.491821 0.504083 0.893251 0.062 Uiso 1 1 calc R U . . .
H11B H 0.451010 0.515502 0.941281 0.062 Uiso 1 1 calc R U . . .
H11C H 0.521154 0.593185 0.928573 0.062 Uiso 1 1 calc R U . . .
C112 C 0.6430(3) 0.7529(4) 0.7030(3) 0.092(2) Uani 1 1 d . . . . .
H11D H 0.669848 0.768206 0.740487 0.138 Uiso 1 1 calc R U . . .
H11E H 0.674319 0.796339 0.686830 0.138 Uiso 1 1 calc R U . . .
H11F H 0.650510 0.701369 0.689809 0.138 Uiso 1 1 calc R U . . .
O39 O -0.2526(6) 0.6340(5) 0.5548(3) 0.186(3) Uani 1 1 d D U . . .
C113 C -0.2151(6) 0.6102(5) 0.6425(3) 0.132(3) Uani 1 1 d D U . . .
H11G H -0.152354 0.620137 0.639711 0.197 Uiso 1 1 calc R U . . .
H11H H -0.247729 0.550985 0.636598 0.197 Uiso 1 1 calc R U . . .
H11I H -0.212726 0.636206 0.677003 0.197 Uiso 1 1 calc R U . . .
C114 C -0.2644(10) 0.6457(9) 0.6030(4) 0.244(7) Uani 1 1 d D U . . .
H11J H -0.331053 0.622307 0.599821 0.293 Uiso 1 1 calc R U . . .
H11K H -0.244842 0.705545 0.616236 0.293 Uiso 1 1 calc R U . . .
C115 C -0.3123(8) 0.6539(7) 0.5145(4) 0.185(4) Uani 1 1 d D U . . .
H11L H -0.310151 0.711159 0.523738 0.222 Uiso 1 1 calc R U . . .
H11M H -0.376593 0.616385 0.507072 0.222 Uiso 1 1 calc R U . . .
C116 C -0.2753(8) 0.6432(6) 0.4692(4) 0.172(4) Uani 1 1 d D U . . .
H11N H -0.313211 0.590303 0.446170 0.258 Uiso 1 1 calc R U . . .
H11O H -0.211778 0.644419 0.481326 0.258 Uiso 1 1 calc DR U . . .
H11P H -0.276541 0.687696 0.450533 0.258 Uiso 1 1 calc R U . . .

loop_
_atom_site_aniso_label
_atom_site_aniso_U_11
_atom_site_aniso_U_22
_atom_site_aniso_U_33
_atom_site_aniso_U_23
_atom_site_aniso_U_13
_atom_site_aniso_U_12
Mn1 0.0269(2) 0.0279(2) 0.0254(2) 0.00851(18) 0.00652(18) 0.01197(19)
Mn2 0.0314(2) 0.0439(3) 0.0290(2) 0.0088(2) 0.0066(2) 0.0210(2)
Mn3 0.0315(2) 0.0332(3) 0.0262(2) 0.00513(19) 0.00648(19) 0.0164(2)
Mn4 0.0237(2) 0.0325(2) 0.0294(2) 0.01103(19) 0.00743(18) 0.01343(19)
Mn5 0.0300(2) 0.0471(3) 0.0366(3) 0.0194(2) 0.0136(2) 0.0183(2)
Mn6 0.0396(3) 0.0424(3) 0.0351(3) 0.0195(2) 0.0152(2) 0.0217(2)
Mn7 0.0564(4) 0.0672(4) 0.0491(3) 0.0315(3) 0.0294(3) 0.0331(3)
Mn8 0.0427(3) 0.0557(3) 0.0261(3) 0.0114(2) 0.0121(2) 0.0246(3)
Mn9 0.0244(2) 0.0283(2) 0.0276(2) 0.00712(19) 0.00396(18) 0.01085(18)
Mn10 0.0228(2) 0.0269(2) 0.0249(2) 0.00712(18) 0.00327(17) 0.00759(18)
Mn11 0.0248(2) 0.0266(2) 0.0276(2) 0.00739(18) 0.00710(18) 0.01153(18)
Mn12 0.0315(2) 0.0285(2) 0.0319(2) 0.00774(19) 0.0099(2) 0.0139(2)
O1 0.0283(11) 0.0374(12) 0.0309(11) 0.0118(10) 0.0090(9) 0.0156(10)
O2 0.0265(10) 0.0298(11) 0.0277(11) 0.0045(9) 0.0067(9) 0.0115(9)
O3 0.0372(12) 0.0480(14) 0.0307(12) 0.0165(10) 0.0124(10) 0.0232(11)
O4 0.0217(10) 0.0256(10) 0.0286(11) 0.0059(8) 0.0051(8) 0.0091(8)
O5 0.0349(12) 0.0385(12) 0.0323(12) 0.0144(10) 0.0119(10) 0.0193(10)
O6 0.0351(12) 0.0467(14) 0.0254(11) 0.0080(10) 0.0063(9) 0.0199(11)
O7 0.0263(10) 0.0303(11) 0.0277(11) 0.0095(9) 0.0071(9) 0.0127(9)
O8 0.0308(11) 0.0342(12) 0.0301(11) 0.0102(9) 0.0084(9) 0.0159(9)
O9 0.0495(15) 0.0513(15) 0.0467(15) 0.0268(12) 0.0230(12) 0.0239(13)
O10 0.0613(17) 0.0720(19) 0.0343(14) 0.0204(13) 0.0248(13) 0.0334(15)
O11 0.0258(10) 0.0316(11) 0.0246(10) 0.0070(9) 0.0024(8) 0.0076(9)
O12 0.0334(11) 0.0292(11) 0.0333(12) 0.0116(9) 0.0132(9) 0.0155(9)
O13 0.0461(14) 0.0375(14) 0.0606(17) 0.0005(12) 0.0077(13) 0.0243(12)
O15 0.0394(12) 0.0291(12) 0.0330(12) 0.0091(9) 0.0114(10) 0.0083(10)
O14 0.059(3) 0.048(2) 0.097(4) 0.006(2) 0.020(2) 0.028(2)
O14' 0.059(3) 0.048(2) 0.097(4) 0.006(2) 0.020(2) 0.028(2)
O16 0.0459(15) 0.0545(16) 0.0398(14) 0.0193(12) 0.0127(12) 0.0074(12)
O17 0.0330(12) 0.0413(13) 0.0459(14) 0.0148(11) 0.0151(11) 0.0214(10)
O18 0.0341(12) 0.0454(14) 0.0416(13) 0.0151(11) 0.0156(10) 0.0220(11)
O19 0.0262(11) 0.0412(13) 0.0455(14) 0.0150(11) 0.0076(10) 0.0081(10)
O20 0.0411(13) 0.0387(13) 0.0416(14) 0.0108(11) 0.0100(11) 0.0142(11)
O21 0.0455(14) 0.0405(14) 0.0423(14) 0.0037(11) 0.0153(12) 0.0211(12)
O22 0.0505(15) 0.0680(19) 0.0462(15) 0.0222(14) 0.0223(13) 0.0345(14)
O23 0.0448(15) 0.076(2) 0.0495(16) 0.0216(15) 0.0139(13) 0.0328(15)
O24 0.0456(15) 0.0591(17) 0.0389(14) 0.0152(12) 0.0082(11) 0.0261(13)
O25 0.0297(11) 0.0292(11) 0.0299(11) 0.0058(9) 0.0077(9) 0.0125(9)
O26 0.0336(11) 0.0356(12) 0.0305(11) 0.0081(9) 0.0073(9) 0.0158(10)
O27 0.0339(13) 0.0425(14) 0.0563(16) -0.0028(12) 0.0045(12) 0.0109(11)
O28 0.0370(14) 0.0695(19) 0.0422(15) 0.0053(13) 0.0033(11) 0.0246(13)
O29 0.0355(12) 0.0469(14) 0.0449(14) 0.0161(11) 0.0131(11) 0.0229(11)
O30 0.0298(11) 0.0428(14) 0.0375(13) 0.0117(11) 0.0028(10) 0.0159(10)
O31 0.0303(11) 0.0396(13) 0.0322(12) 0.0082(10) 0.0075(9) 0.0166(10)
O32 0.0336(11) 0.0300(11) 0.0326(12) 0.0058(9) 0.0085(9) 0.0172(10)
O33 0.0340(12) 0.0328(12) 0.0382(13) 0.0093(10) 0.0061(10) 0.0063(10)
O34 0.0269(11) 0.0389(13) 0.0328(12) 0.0045(10) 0.0035(9) 0.0081(10)
O35 0.0237(10) 0.0346(12) 0.0315(11) 0.0115(9) 0.0044(9) 0.0139(9)
O36 0.0361(13) 0.0714(19) 0.0541(16) 0.0330(14) 0.0220(12) 0.0232(13)
O37 0.055(2) 0.060(3) 0.028(2) 0.025(2) 0.0306(19) 0.023(2)
O37' 0.055(2) 0.060(3) 0.028(2) 0.025(2) 0.0306(19) 0.023(2)
O37" 0.055(2) 0.060(3) 0.028(2) 0.025(2) 0.0306(19) 0.023(2)
O38 0.0371(13) 0.0417(15) 0.0627(18) -0.0021(13) 0.0071(12) 0.0159(12)
N1 0.0502(18) 0.0451(18) 0.0469(18) 0.0216(15) 0.0182(15) 0.0257(15)
N2 0.060(2) 0.065(2) 0.0294(15) 0.0060(15) 0.0107(15) 0.0352(18)
N3 0.0244(12) 0.0313(14) 0.0285(13) 0.0059(11) 0.0036(10) 0.0067(11)
N4 0.0251(12) 0.0294(13) 0.0334(14) 0.0080(11) 0.0080(11) 0.0088(11)
C1 0.058(2) 0.052(2) 0.073(3) 0.028(2) 0.028(2) 0.031(2)
C2 0.086(4) 0.076(3) 0.119(5) 0.048(3) 0.056(4) 0.056(3)
C3 0.120(5) 0.090(4) 0.150(6) 0.076(4) 0.068(5) 0.077(4)
C4 0.115(5) 0.071(3) 0.125(5) 0.067(4) 0.068(4) 0.061(3)
C5 0.065(3) 0.054(2) 0.060(3) 0.033(2) 0.025(2) 0.031(2)
C6 0.062(2) 0.053(2) 0.051(2) 0.032(2) 0.022(2) 0.026(2)
C7 0.077(3) 0.058(3) 0.094(4) 0.027(3) 0.039(3) 0.015(3)
C8 0.104(4) 0.104(4) 0.066(3) 0.056(3) 0.038(3) 0.057(4)
C9 0.058(3) 0.069(3) 0.040(2) -0.003(2) 0.0078(19) 0.025(2)
C10 0.070(3) 0.088(4) 0.048(3) -0.012(2) 0.004(2) 0.029(3)
C11 0.090(4) 0.119(5) 0.038(3) -0.018(3) -0.004(3) 0.048(4)
C12 0.093(4) 0.112(5) 0.033(2) 0.006(3) 0.016(2) 0.046(4)
C13 0.076(3) 0.089(3) 0.032(2) 0.015(2) 0.018(2) 0.049(3)
C14 0.082(3) 0.092(4) 0.031(2) 0.018(2) 0.027(2) 0.040(3)
C15 0.091(4) 0.134(6) 0.076(4) -0.009(4) 0.046(3) 0.051(4)
C16 0.135(6) 0.125(5) 0.048(3) 0.041(3) 0.024(3) 0.031(5)
C17 0.0334(17) 0.0382(18) 0.0362(18) 0.0096(15) 0.0089(14) 0.0058(14)
C18 0.0335(18) 0.043(2) 0.047(2) 0.0033(17) 0.0080(16) -0.0033(15)
C19 0.0332(19) 0.057(2) 0.044(2) 0.0021(18) 0.0005(16) -0.0038(17)
C20 0.0344(18) 0.051(2) 0.0320(18) 0.0059(16) 0.0008(15) 0.0046(16)
C21 0.0290(15) 0.0361(17) 0.0295(16) 0.0065(13) 0.0047(13) 0.0124(13)
C22 0.0275(15) 0.0331(16) 0.0269(15) 0.0075(13) 0.0045(12) 0.0084(13)
C23 0.0362(18) 0.0402(19) 0.0406(19) 0.0008(15) 0.0135(15) 0.0055(15)
C24 0.048(2) 0.047(2) 0.0344(18) 0.0137(16) -0.0003(16) 0.0176(17)
C25 0.0302(16) 0.0337(17) 0.0396(18) 0.0090(14) 0.0142(14) 0.0095(14)
C26 0.0406(19) 0.0412(19) 0.0413(19) 0.0090(16) 0.0196(16) 0.0105(16)
C27 0.051(2) 0.050(2) 0.044(2) 0.0223(18) 0.0233(18) 0.0184(18)
C28 0.053(2) 0.042(2) 0.046(2) 0.0224(17) 0.0217(18) 0.0239(17)
C29 0.0290(15) 0.0320(16) 0.0369(17) 0.0109(14) 0.0110(13) 0.0099(13)
C30 0.0349(16) 0.0285(16) 0.0358(17) 0.0132(13) 0.0127(14) 0.0144(13)
C31 0.049(2) 0.054(2) 0.045(2) 0.0206(18) 0.0189(17) 0.0331(19)
C32 0.057(2) 0.0334(19) 0.048(2) 0.0066(16) 0.0185(19) 0.0086(17)
C33 0.032(5) 0.027(6) 0.045(5) 0.006(3) 0.010(3) 0.009(4)
C34 0.051(3) 0.036(5) 0.071(5) 0.012(4) 0.006(3) 0.025(4)
C35 0.097(9) 0.038(4) 0.064(5) 0.005(4) 0.012(5) 0.036(5)
C36 0.092(6) 0.082(6) 0.058(5) 0.000(4) 0.009(5) 0.068(6)
C37 0.067(5) 0.093(6) 0.073(5) 0.009(4) 0.023(4) 0.049(5)
C38 0.060(3) 0.054(4) 0.052(4) 0.011(3) 0.017(3) 0.030(3)
C39 0.041(3) 0.033(3) 0.045(3) 0.009(2) 0.009(2) 0.016(2)
C33' 0.032(5) 0.027(6) 0.045(5) 0.006(3) 0.010(3) 0.009(4)
C34' 0.051(3) 0.036(5) 0.071(5) 0.012(4) 0.006(3) 0.025(4)
C35' 0.097(9) 0.038(4) 0.064(5) 0.005(4) 0.012(5) 0.036(5)
C36' 0.092(6) 0.082(6) 0.058(5) 0.000(4) 0.009(5) 0.068(6)
C37' 0.067(5) 0.093(6) 0.073(5) 0.009(4) 0.023(4) 0.049(5)
C38' 0.060(3) 0.054(4) 0.052(4) 0.011(3) 0.017(3) 0.030(3)
C39' 0.041(3) 0.033(3) 0.045(3) 0.009(2) 0.009(2) 0.016(2)
C41 0.046(2) 0.0265(17) 0.048(2) 0.0129(15) 0.0040(16) 0.0143(15)
C42 0.063(3) 0.050(2) 0.057(3) 0.000(2) 0.004(2) 0.022(2)
C43 0.103(4) 0.064(3) 0.058(3) -0.012(2) -0.004(3) 0.039(3)
C44 0.085(4) 0.026(2) 0.098(4) 0.006(2) -0.011(3) 0.000(2)
C45 0.081(4) 0.050(3) 0.081(4) 0.023(3) 0.004(3) -0.005(3)
C46 0.058(3) 0.043(2) 0.068(3) 0.021(2) 0.008(2) 0.000(2)
C47 0.0322(16) 0.0325(17) 0.0415(19) 0.0140(14) 0.0104(14) 0.0153(14)
C48 0.0305(16) 0.046(2) 0.045(2) 0.0088(16) 0.0090(15) 0.0214(15)
C49 0.063(3) 0.075(3) 0.093(4) 0.042(3) 0.035(3) 0.046(3)
C50 0.100(4) 0.113(5) 0.121(5) 0.067(4) 0.049(4) 0.087(4)
C51 0.077(3) 0.114(5) 0.086(4) 0.025(3) 0.023(3) 0.077(4)
C52 0.052(3) 0.103(4) 0.077(3) 0.018(3) 0.029(2) 0.050(3)
C53 0.052(2) 0.068(3) 0.070(3) 0.022(2) 0.028(2) 0.036(2)
C54 0.0297(16) 0.0382(18) 0.0349(17) 0.0059(14) 0.0081(13) 0.0166(14)
C55 0.0280(15) 0.0328(17) 0.0456(19) 0.0058(14) 0.0144(14) 0.0136(13)
C56 0.0310(17) 0.042(2) 0.060(2) 0.0147(18) 0.0061(16) 0.0123(15)
C57 0.0364(19) 0.056(2) 0.059(3) 0.011(2) -0.0014(18) 0.0180(18)
C58 0.040(2) 0.039(2) 0.073(3) -0.008(2) 0.004(2) 0.0118(17)
C59 0.064(3) 0.037(2) 0.086(4) 0.006(2) 0.015(3) -0.001(2)
C60 0.055(2) 0.041(2) 0.055(2) 0.0120(19) 0.012(2) 0.0070(19)
C61 0.0296(16) 0.0366(18) 0.045(2) 0.0088(15) 0.0133(15) 0.0168(14)
C62 0.039(2) 0.038(3) 0.041(3) 0.008(2) 0.0130(19) 0.017(2)
C63 0.067(3) 0.053(4) 0.062(6) 0.031(4) 0.032(5) 0.034(3)
C64 0.095(5) 0.077(4) 0.091(8) 0.032(7) 0.036(7) 0.058(4)
C65 0.077(4) 0.085(6) 0.121(12) 0.021(8) 0.052(8) 0.053(4)
C66 0.071(4) 0.067(8) 0.113(10) 0.038(4) 0.053(5) 0.044(5)
C67 0.060(3) 0.055(8) 0.065(7) 0.022(4) 0.026(4) 0.037(5)
C62' 0.039(2) 0.038(3) 0.041(3) 0.008(2) 0.0130(19) 0.017(2)
C63' 0.067(3) 0.053(4) 0.062(6) 0.031(4) 0.032(5) 0.034(3)
C64' 0.095(5) 0.077(4) 0.091(8) 0.032(7) 0.036(7) 0.058(4)
C65' 0.077(4) 0.085(6) 0.121(12) 0.021(8) 0.052(8) 0.053(4)
C66' 0.071(4) 0.067(8) 0.113(10) 0.038(4) 0.053(5) 0.044(5)
C67' 0.060(3) 0.055(8) 0.065(7) 0.022(4) 0.026(4) 0.037(5)
C68 0.0410(19) 0.049(2) 0.0323(18) 0.0025(16) 0.0069(15) 0.0230(17)
C69 0.041(6) 0.053(10) 0.049(3) 0.010(5) -0.012(4) 0.008(7)
C70 0.073(4) 0.111(15) 0.122(19) 0.044(18) 0.000(6) 0.058(4)
C71 0.119(2) 0.119(2) 0.119(2) 0.0240(4) 0.0332(6) 0.0410(7)
C72 0.137(2) 0.137(2) 0.137(2) 0.0276(4) 0.0381(6) 0.0471(7)
C73 0.121(2) 0.121(2) 0.121(2) 0.0243(4) 0.0335(6) 0.0415(7)
C74 0.070(7) 0.108(11) 0.071(6) 0.046(8) -0.002(6) 0.019(7)
C69' 0.041(6) 0.053(10) 0.049(3) 0.010(5) -0.012(4) 0.008(7)
C70' 0.073(4) 0.111(15) 0.122(19) 0.044(18) 0.000(6) 0.058(4)
C71' 0.119(2) 0.119(2) 0.119(2) 0.0240(4) 0.0332(6) 0.0410(7)
C72' 0.137(2) 0.137(2) 0.137(2) 0.0276(4) 0.0381(6) 0.0471(7)
C73' 0.121(2) 0.121(2) 0.121(2) 0.0243(4) 0.0335(6) 0.0415(7)
C74' 0.070(7) 0.108(11) 0.071(6) 0.046(8) -0.002(6) 0.019(7)
C75 0.052(2) 0.055(2) 0.0312(18) 0.0022(16) 0.0036(17) 0.0307(19)
C76 0.0250(14) 0.0277(16) 0.0390(18) 0.0022(13) 0.0093(13) 0.0083(12)
C77 0.054(2) 0.0342(19) 0.052(2) 0.0044(16) 0.0015(18) 0.0219(17)
C78 0.074(3) 0.048(3) 0.089(4) 0.011(2) -0.002(3) 0.037(2)
C79 0.057(3) 0.039(2) 0.104(4) -0.006(2) 0.009(3) 0.024(2)
C80 0.044(2) 0.040(2) 0.074(3) -0.019(2) 0.015(2) 0.0079(18)
C81 0.0332(17) 0.0377(19) 0.047(2) -0.0035(16) 0.0091(16) 0.0068(15)
C82 0.0238(14) 0.0289(15) 0.0303(16) 0.0070(12) 0.0110(12) 0.0092(12)
C83 0.041(3) 0.044(7) 0.032(2) 0.009(4) 0.0032(19) 0.013(5)
C84 0.049(5) 0.072(7) 0.053(7) -0.003(5) 0.010(5) 0.004(4)
C85 0.069(3) 0.068(3) 0.068(3) 0.005(2) 0.016(2) 0.017(2)
C86 0.053(5) 0.086(10) 0.043(3) 0.009(8) 0.000(3) -0.002(8)
C87 0.041(3) 0.098(10) 0.070(7) 0.031(7) 0.014(4) 0.022(6)
C88 0.037(2) 0.067(7) 0.064(6) 0.030(6) 0.011(3) 0.021(6)
C83' 0.041(3) 0.044(7) 0.032(2) 0.009(4) 0.0032(19) 0.013(5)
C84' 0.049(5) 0.072(7) 0.053(7) -0.003(5) 0.010(5) 0.004(4)
C85' 0.069(3) 0.068(3) 0.068(3) 0.005(2) 0.016(2) 0.017(2)
C86' 0.053(5) 0.086(10) 0.043(3) 0.009(8) 0.000(3) -0.002(8)
C87' 0.041(3) 0.098(10) 0.070(7) 0.031(7) 0.014(4) 0.022(6)
C88' 0.037(2) 0.067(7) 0.064(6) 0.030(6) 0.011(3) 0.021(6)
C89 0.0354(19) 0.066(3) 0.0314(18) -0.0033(17) 0.0057(15) 0.0161(18)
C90 0.0260(15) 0.0428(19) 0.0426(19) 0.0034(15) 0.0005(14) 0.0152(14)
C91 0.045(2) 0.059(3) 0.065(3) 0.018(2) 0.0132(19) 0.031(2)
C92 0.061(3) 0.057(3) 0.091(4) 0.019(3) 0.013(3) 0.037(2)
C93 0.059(3) 0.073(3) 0.084(4) 0.000(3) 0.009(3) 0.044(3)
C94 0.058(3) 0.096(4) 0.067(3) 0.011(3) 0.022(2) 0.047(3)
C95 0.040(2) 0.069(3) 0.053(2) 0.014(2) 0.0126(18) 0.029(2)
C96 0.0245(15) 0.0418(19) 0.0322(17) 0.0066(14) -0.0015(13) 0.0149(14)
C97 0.0236(14) 0.0292(16) 0.0395(17) 0.0072(13) 0.0114(13) 0.0097(12)
C98 0.0331(17) 0.0410(19) 0.049(2) 0.0165(16) 0.0152(15) 0.0174(15)
C99 0.045(2) 0.040(2) 0.071(3) 0.0195(19) 0.026(2) 0.0240(17)
C100 0.046(2) 0.0346(19) 0.075(3) 0.0002(19) 0.026(2) 0.0177(17)
C101 0.052(2) 0.049(2) 0.050(2) -0.0015(18) 0.0159(19) 0.0205(19)
C102 0.0408(19) 0.041(2) 0.044(2) 0.0078(16) 0.0125(16) 0.0199(16)
C103 0.0226(14) 0.0307(16) 0.0379(18) 0.0087(13) 0.0113(13) 0.0092(12)
C104 0.0318(16) 0.0294(16) 0.0394(18) 0.0079(14) 0.0039(14) 0.0117(13)
C105 0.062(3) 0.050(2) 0.039(2) 0.0128(18) 0.0033(19) -0.006(2)
C106 0.086(4) 0.069(3) 0.047(3) 0.006(2) -0.008(3) -0.030(3)
C107 0.058(3) 0.055(3) 0.065(3) 0.019(2) -0.001(2) -0.014(2)
C108 0.052(2) 0.044(2) 0.064(3) 0.013(2) 0.020(2) 0.0043(19)
C109 0.046(2) 0.0370(19) 0.045(2) 0.0080(16) 0.0133(17) 0.0074(16)
C110 0.0240(14) 0.0288(16) 0.0387(18) 0.0069(13) 0.0048(13) 0.0134(12)
C111 0.0337(17) 0.053(2) 0.044(2) 0.0214(17) 0.0051(15) 0.0226(16)
C112 0.042(2) 0.142(5) 0.126(5) 0.089(4) 0.046(3) 0.041(3)
O39 0.194(4) 0.189(4) 0.178(4) 0.030(3) 0.046(3) 0.076(3)
C113 0.143(5) 0.144(5) 0.101(4) 0.020(4) 0.034(4) 0.042(4)
C114 0.246(7) 0.247(7) 0.245(7) 0.044(3) 0.075(3) 0.090(4)
C115 0.189(5) 0.184(5) 0.189(5) 0.044(3) 0.043(3) 0.077(3)
C116 0.183(6) 0.167(6) 0.158(6) 0.038(5) 0.027(5) 0.061(5)

_geom_special_details            
; 
 All esds (except the esd in the dihedral angle between two l.s. planes) 
 are estimated using the full covariance matrix.  The cell esds are taken 
 into account individually in the estimation of esds in distances, angles 
 and torsion angles; correlations between esds in cell parameters are only 
 used when they are defined by crystal symmetry.  An approximate (isotropic) 
 treatment of cell esds is used for estimating esds involving l.s. planes. 
;

loop_
_geom_bond_atom_site_label_1
_geom_bond_atom_site_label_2
_geom_bond_distance
_geom_bond_site_symmetry_2
_geom_bond_publ_flag
Mn1 O5 1.877(2) . ?
Mn1 O7 1.899(2) . ?
Mn1 O15 1.968(2) . ?
Mn1 O2 1.968(2) . ?
Mn1 O25 2.212(2) . ?
Mn1 O1 2.271(2) . ?
Mn1 Mn2 2.9757(7) . ?
Mn1 Mn4 3.0292(6) . ?
Mn1 Mn3 3.1404(7) . ?
Mn2 O6 1.929(2) . ?
Mn2 O29 1.953(2) . ?
Mn2 O23 2.004(3) . ?
Mn2 O2 2.007(2) . ?
Mn2 O28 2.069(3) . ?
Mn2 O5 2.083(2) . ?
Mn2 Mn3 2.8414(6) . ?
Mn3 O6 1.882(2) . ?
Mn3 O8 1.923(2) . ?
Mn3 O2 1.932(2) . ?
Mn3 O21 1.972(2) . ?
Mn3 O27 2.186(3) . ?
Mn3 O1 2.329(2) . ?
Mn3 Mn4 3.1699(7) . ?
Mn4 O7 1.880(2) . ?
Mn4 O1 1.884(2) . ?
Mn4 O35 1.940(2) . ?
Mn4 O17 1.970(2) . ?
Mn4 O19 2.158(2) . ?
Mn4 O8 2.303(2) . ?
Mn4 Mn10 3.0942(6) . ?
Mn5 O1 1.850(2) . ?
Mn5 O36 1.894(2) . ?
Mn5 O3 1.930(2) . ?
Mn5 O18 2.015(2) . ?
Mn5 O20 2.101(3) . ?
Mn6 O5 1.849(2) . ?
Mn6 O9 1.896(2) . ?
Mn6 O3 1.900(2) . ?
Mn6 N1 2.020(3) . ?
Mn6 O16 2.117(3) . ?
Mn6 O24 2.479(3) . ?
Mn6 Mn8 3.1085(8) . ?
Mn6 Mn7 3.2010(8) . ?
Mn7 O36 2.088(3) . ?
Mn7 O9 2.142(3) . ?
Mn7 O10 2.150(3) . ?
Mn7 O37" 2.190(8) . ?
Mn7 O37' 2.253(9) . ?
Mn7 O3 2.301(2) . ?
Mn7 O37 2.341(4) . ?
Mn7 Mn8 3.1947(9) . ?
Mn8 O6 1.874(2) . ?
Mn8 O10 1.885(3) . ?
Mn8 O3 1.913(3) . ?
Mn8 N2 2.018(3) . ?
Mn8 O22 2.187(3) . ?
Mn8 O24 2.301(3) . ?
Mn9 O30 2.138(2) . ?
Mn9 O4 2.1532(19) . ?
Mn9 O33 2.157(2) . ?
Mn9 O31 2.195(2) . ?
Mn9 O2 2.279(2) . ?
Mn9 O25 2.321(2) . ?
Mn10 O7 1.873(2) . ?
Mn10 O11 1.877(2) . ?
Mn10 O4 1.906(2) . ?
Mn10 N3 2.039(3) . ?
Mn10 O26 2.214(2) . ?
Mn10 O35 2.377(2) . ?
Mn10 Mn11 2.9803(6) . ?
Mn11 O12 1.889(2) . ?
Mn11 O4 1.894(2) . ?
Mn11 O32 1.942(2) . ?
Mn11 N4 2.045(3) . ?
Mn11 O34 2.120(2) . ?
Mn11 O11 2.277(2) . ?
Mn11 Mn12 3.1342(7) . ?
Mn12 O13 2.132(2) . ?
Mn12 O12 2.134(2) . ?
Mn12 O8 2.159(2) . ?
Mn12 O38 2.226(3) . ?
Mn12 O4 2.269(2) . ?
Mn12 O35 2.289(2) . ?
O9 C6 1.420(4) . ?
O10 C14 1.421(5) . ?
O11 C22 1.420(4) . ?
O12 C30 1.424(3) . ?
O13 C39' 1.133(11) . ?
O13 C39 1.244(6) . ?
O15 C47 1.266(4) . ?
O14 C39 1.266(7) . ?
O14' C39' 1.242(13) . ?
O16 C47 1.243(4) . ?
O17 C54 1.272(4) . ?
O18 C54 1.254(4) . ?
O19 C61 1.256(4) . ?
O20 C61 1.259(4) . ?
O21 C68 1.276(4) . ?
O22 C68 1.245(4) . ?
O23 C75 1.261(5) . ?
O24 C75 1.249(5) . ?
O25 C82 1.276(4) . ?
O26 C82 1.250(4) . ?
O27 C89 1.263(4) . ?
O28 C89 1.260(5) . ?
O29 C96 1.275(4) . ?
O30 C96 1.245(4) . ?
O31 C103 1.239(4) . ?
O32 C103 1.288(4) . ?
O33 C110 1.258(4) . ?
O34 C110 1.256(4) . ?
O35 C111 1.421(4) . ?
O36 C112 1.400(5) . ?
N1 C1 1.338(5) . ?
N1 C5 1.351(5) . ?
N2 C13 1.347(5) . ?
N2 C9 1.352(6) . ?
N3 C17 1.341(4) . ?
N3 C21 1.350(4) . ?
N4 C29 1.346(4) . ?
N4 C25 1.346(4) . ?
C1 C2 1.377(6) . ?
C2 C3 1.359(7) . ?
C3 C4 1.395(8) . ?
C4 C5 1.373(6) . ?
C5 C6 1.528(6) . ?
C6 C8 1.527(6) . ?
C6 C7 1.529(7) . ?
C9 C10 1.375(6) . ?
C10 C11 1.382(8) . ?
C11 C12 1.361(8) . ?
C12 C13 1.390(7) . ?
C13 C14 1.510(7) . ?
C14 C15 1.538(7) . ?
C14 C16 1.540(7) . ?
C17 C18 1.375(5) . ?
C18 C19 1.385(5) . ?
C19 C20 1.389(5) . ?
C20 C21 1.381(5) . ?
C21 C22 1.516(4) . ?
C22 C24 1.524(4) . ?
C22 C23 1.527(5) . ?
C25 C26 1.368(5) . ?
C26 C27 1.379(5) . ?
C27 C28 1.377(5) . ?
C28 C29 1.383(4) . ?
C29 C30 1.519(5) . ?
C30 C32 1.522(5) . ?
C30 C31 1.530(4) . ?
C33 C34 1.382(12) . ?
C33 C38 1.403(11) . ?
C33 C39 1.477(14) . ?
C34 C35 1.387(11) . ?
C35 C36 1.373(14) . ?
C36 C37 1.400(13) . ?
C37 C38 1.380(9) . ?
C33' C38' 1.35(3) . ?
C33' C34' 1.376(19) . ?
C33' C39' 1.50(3) . ?
C34' C35' 1.372(18) . ?
C35' C36' 1.38(2) . ?
C36' C37' 1.36(3) . ?
C37' C38' 1.433(19) . ?
C41 C42 1.369(6) . ?
C41 C46 1.408(6) . ?
C41 C47 1.491(5) . ?
C42 C43 1.411(7) . ?
C43 C44 1.394(8) . ?
C44 C45 1.368(8) . ?
C45 C46 1.351(7) . ?
C48 C53 1.370(5) . ?
C48 C49 1.372(6) . ?
C48 C54 1.494(4) . ?
C49 C50 1.395(6) . ?
C50 C51 1.356(8) . ?
C51 C52 1.363(7) . ?
C52 C53 1.398(5) . ?
C55 C56 1.381(5) . ?
C55 C60 1.385(5) . ?
C55 C61 1.509(5) . ?
C56 C57 1.381(5) . ?
C57 C58 1.372(6) . ?
C58 C59 1.373(7) . ?
C59 C60 1.383(6) . ?
C62 C63 1.396(10) . ?
C62 C67 1.399(19) . ?
C62 C68 1.519(12) . ?
C63 C64 1.380(13) . ?
C64 C65 1.352(15) . ?
C65 C66 1.371(14) . ?
C66 C67 1.372(17) . ?
C62' C67' 1.30(4) . ?
C62' C63' 1.32(2) . ?
C62' C68 1.48(2) . ?
C63' C64' 1.43(3) . ?
C64' C65' 1.42(3) . ?
C65' C66' 1.42(3) . ?
C66' C67' 1.42(4) . ?
C69 C74 1.356(11) . ?
C69 C70 1.396(19) . ?
C69 C75 1.493(13) . ?
C70 C71 1.396(14) . ?
C71 C72 1.437(14) . ?
C72 C73 1.404(14) . ?
C73 C74 1.396(12) . ?
C69' C74' 1.355(15) . ?
C69' C70' 1.40(2) . ?
C69' C75 1.54(2) . ?
C70' C71' 1.393(18) . ?
C71' C72' 1.441(18) . ?
C72' C73' 1.420(17) . ?
C73' C74' 1.389(16) . ?
C76 C77 1.380(5) . ?
C76 C81 1.393(5) . ?
C76 C82 1.497(4) . ?
C77 C78 1.385(5) . ?
C78 C79 1.382(7) . ?
C79 C80 1.382(7) . ?
C80 C81 1.391(5) . ?
C83 C88 1.389(16) . ?
C83 C84 1.393(16) . ?
C83 C89 1.450(14) . ?
C84 C85 1.407(15) . ?
C85 C86 1.331(16) . ?
C86 C87 1.373(14) . ?
C87 C88 1.367(17) . ?
C83' C84' 1.28(3) . ?
C83' C88' 1.38(3) . ?
C83' C89 1.63(3) . ?
C84' C85' 1.41(3) . ?
C85' C86' 1.37(3) . ?
C86' C87' 1.38(3) . ?
C87' C88' 1.36(4) . ?
C90 C95 1.375(5) . ?
C90 C91 1.391(5) . ?
C90 C96 1.499(5) . ?
C91 C92 1.387(6) . ?
C92 C93 1.374(7) . ?
C93 C94 1.384(7) . ?
C94 C95 1.383(6) . ?
C97 C98 1.386(4) . ?
C97 C102 1.387(5) . ?
C97 C103 1.503(4) . ?
C98 C99 1.391(5) . ?
C99 C100 1.379(6) . ?
C100 C101 1.376(6) . ?
C101 C102 1.391(5) . ?
C104 C109 1.373(5) . ?
C104 C105 1.386(5) . ?
C104 C110 1.514(4) . ?
C105 C106 1.383(6) . ?
C106 C107 1.374(7) . ?
C107 C108 1.367(6) . ?
C108 C109 1.382(5) . ?
O39 C114 1.366(8) . ?
O39 C115 1.428(8) . ?
C113 C114 1.488(8) . ?
C115 C116 1.493(8) . ?

loop_
_geom_angle_atom_site_label_1
_geom_angle_atom_site_label_2
_geom_angle_atom_site_label_3
_geom_angle
_geom_angle_site_symmetry_1
_geom_angle_site_symmetry_3
_geom_angle_publ_flag
O5 Mn1 O7 173.27(9) . . ?
O5 Mn1 O15 94.36(10) . . ?
O7 Mn1 O15 86.92(9) . . ?
O5 Mn1 O2 85.95(10) . . ?
O7 Mn1 O2 93.91(9) . . ?
O15 Mn1 O2 170.26(9) . . ?
O5 Mn1 O25 100.87(9) . . ?
O7 Mn1 O25 85.73(8) . . ?
O15 Mn1 O25 89.85(9) . . ?
O2 Mn1 O25 80.55(8) . . ?
O5 Mn1 O1 98.62(9) . . ?
O7 Mn1 O1 74.69(8) . . ?
O15 Mn1 O1 106.19(9) . . ?
O2 Mn1 O1 83.35(8) . . ?
O25 Mn1 O1 153.66(8) . . ?
O5 Mn1 Mn2 43.96(7) . . ?
O7 Mn1 Mn2 135.80(7) . . ?
O15 Mn1 Mn2 137.00(7) . . ?
O2 Mn1 Mn2 42.04(6) . . ?
O25 Mn1 Mn2 89.07(6) . . ?
O1 Mn1 Mn2 92.80(6) . . ?
O5 Mn1 Mn4 136.89(7) . . ?
O7 Mn1 Mn4 36.49(6) . . ?
O15 Mn1 Mn4 100.67(7) . . ?
O2 Mn1 Mn4 85.55(6) . . ?
O25 Mn1 Mn4 119.16(6) . . ?
O1 Mn1 Mn4 38.39(5) . . ?
Mn2 Mn1 Mn4 117.09(2) . . ?
O5 Mn1 Mn3 87.94(7) . . ?
O7 Mn1 Mn3 88.01(7) . . ?
O15 Mn1 Mn3 153.72(7) . . ?
O2 Mn1 Mn3 35.98(6) . . ?
O25 Mn1 Mn3 115.45(6) . . ?
O1 Mn1 Mn3 47.72(6) . . ?
Mn2 Mn1 Mn3 55.285(15) . . ?
Mn4 Mn1 Mn3 61.803(15) . . ?
O6 Mn2 O29 177.02(10) . . ?
O6 Mn2 O23 94.55(10) . . ?
O29 Mn2 O23 82.91(11) . . ?
O6 Mn2 O2 82.67(9) . . ?
O29 Mn2 O2 99.89(9) . . ?
O23 Mn2 O2 177.20(10) . . ?
O6 Mn2 O28 88.80(11) . . ?
O29 Mn2 O28 92.66(11) . . ?
O23 Mn2 O28 88.25(12) . . ?
O2 Mn2 O28 91.37(10) . . ?
O6 Mn2 O5 92.08(10) . . ?
O29 Mn2 O5 86.88(10) . . ?
O23 Mn2 O5 100.74(11) . . ?
O2 Mn2 O5 79.72(8) . . ?
O28 Mn2 O5 170.86(10) . . ?
O6 Mn2 Mn3 41.16(6) . . ?
O29 Mn2 Mn3 141.66(7) . . ?
O23 Mn2 Mn3 134.42(8) . . ?
O2 Mn2 Mn3 42.79(6) . . ?
O28 Mn2 Mn3 82.02(7) . . ?
O5 Mn2 Mn3 92.67(6) . . ?
O6 Mn2 Mn1 88.24(7) . . ?
O29 Mn2 Mn1 92.69(8) . . ?
O23 Mn2 Mn1 139.46(9) . . ?
O2 Mn2 Mn1 41.04(6) . . ?
O28 Mn2 Mn1 132.27(8) . . ?
O5 Mn2 Mn1 38.72(6) . . ?
Mn3 Mn2 Mn1 65.301(16) . . ?
O6 Mn3 O8 174.14(11) . . ?
O6 Mn3 O2 85.97(9) . . ?
O8 Mn3 O2 93.23(9) . . ?
O6 Mn3 O21 95.49(10) . . ?
O8 Mn3 O21 85.04(10) . . ?
O2 Mn3 O21 176.89(10) . . ?
O6 Mn3 O27 91.46(11) . . ?
O8 Mn3 O27 94.33(10) . . ?
O2 Mn3 O27 88.73(9) . . ?
O21 Mn3 O27 93.97(10) . . ?
O6 Mn3 O1 92.21(9) . . ?
O8 Mn3 O1 81.94(8) . . ?
O2 Mn3 O1 82.61(8) . . ?
O21 Mn3 O1 94.58(9) . . ?
O27 Mn3 O1 170.33(9) . . ?
O6 Mn3 Mn2 42.43(7) . . ?
O8 Mn3 Mn2 137.76(7) . . ?
O2 Mn3 Mn2 44.90(6) . . ?
O21 Mn3 Mn2 137.06(8) . . ?
O27 Mn3 Mn2 81.63(7) . . ?
O1 Mn3 Mn2 95.10(5) . . ?
O6 Mn3 Mn1 84.27(7) . . ?
O8 Mn3 Mn1 91.61(7) . . ?
O2 Mn3 Mn1 36.77(6) . . ?
O21 Mn3 Mn1 140.57(8) . . ?
O27 Mn3 Mn1 125.45(7) . . ?
O1 Mn3 Mn1 46.19(5) . . ?
Mn2 Mn3 Mn1 59.414(16) . . ?
O6 Mn3 Mn4 127.99(8) . . ?
O8 Mn3 Mn4 46.18(7) . . ?
O2 Mn3 Mn4 82.23(6) . . ?
O21 Mn3 Mn4 94.72(8) . . ?
O27 Mn3 Mn4 138.34(8) . . ?
O1 Mn3 Mn4 36.15(5) . . ?
Mn2 Mn3 Mn4 116.79(2) . . ?
Mn1 Mn3 Mn4 57.373(14) . . ?
O7 Mn4 O1 85.19(9) . . ?
O7 Mn4 O35 84.52(9) . . ?
O1 Mn4 O35 160.89(9) . . ?
O7 Mn4 O17 178.11(10) . . ?
O1 Mn4 O17 96.47(10) . . ?
O35 Mn4 O17 94.14(9) . . ?
O7 Mn4 O19 95.37(9) . . ?
O1 Mn4 O19 98.37(9) . . ?
O35 Mn4 O19 98.60(9) . . ?
O17 Mn4 O19 83.50(10) . . ?
O7 Mn4 O8 96.58(8) . . ?
O1 Mn4 O8 83.45(9) . . ?
O35 Mn4 O8 81.79(8) . . ?
O17 Mn4 O8 84.53(9) . . ?
O19 Mn4 O8 168.02(9) . . ?
O7 Mn4 Mn1 36.94(6) . . ?
O1 Mn4 Mn1 48.48(6) . . ?
O35 Mn4 Mn1 118.61(6) . . ?
O17 Mn4 Mn1 144.80(7) . . ?
O19 Mn4 Mn1 102.51(6) . . ?
O8 Mn4 Mn1 87.61(5) . . ?
O7 Mn4 Mn10 34.37(6) . . ?
O1 Mn4 Mn10 118.50(7) . . ?
O35 Mn4 Mn10 50.18(6) . . ?
O17 Mn4 Mn10 144.21(7) . . ?
O19 Mn4 Mn10 97.70(7) . . ?
O8 Mn4 Mn10 91.74(5) . . ?
Mn1 Mn4 Mn10 70.133(15) . . ?
O7 Mn4 Mn3 87.47(6) . . ?
O1 Mn4 Mn3 46.81(7) . . ?
O35 Mn4 Mn3 116.58(7) . . ?
O17 Mn4 Mn3 94.33(7) . . ?
O19 Mn4 Mn3 144.81(6) . . ?
O8 Mn4 Mn3 37.03(5) . . ?
Mn1 Mn4 Mn3 60.824(15) . . ?
Mn10 Mn4 Mn3 103.898(17) . . ?
O1 Mn5 O36 171.18(10) . . ?
O1 Mn5 O3 89.60(9) . . ?
O36 Mn5 O3 81.84(10) . . ?
O1 Mn5 O18 94.83(9) . . ?
O36 Mn5 O18 91.68(10) . . ?
O3 Mn5 O18 150.98(11) . . ?
O1 Mn5 O20 95.86(10) . . ?
O36 Mn5 O20 90.46(12) . . ?
O3 Mn5 O20 121.44(10) . . ?
O18 Mn5 O20 86.67(10) . . ?
O5 Mn6 O9 174.08(11) . . ?
O5 Mn6 O3 96.83(10) . . ?
O9 Mn6 O3 85.56(10) . . ?
O5 Mn6 N1 94.95(11) . . ?
O9 Mn6 N1 81.58(12) . . ?
O3 Mn6 N1 162.83(11) . . ?
O5 Mn6 O16 94.60(10) . . ?
O9 Mn6 O16 90.38(11) . . ?
O3 Mn6 O16 98.40(11) . . ?
N1 Mn6 O16 93.05(13) . . ?
O5 Mn6 O24 90.42(10) . . ?
O9 Mn6 O24 84.61(11) . . ?
O3 Mn6 O24 80.78(9) . . ?
N1 Mn6 O24 86.70(11) . . ?
O16 Mn6 O24 174.97(10) . . ?
O5 Mn6 Mn8 86.15(7) . . ?
O9 Mn6 Mn8 92.77(9) . . ?
O3 Mn6 Mn8 35.51(7) . . ?
N1 Mn6 Mn8 133.69(10) . . ?
O16 Mn6 Mn8 133.10(8) . . ?
O24 Mn6 Mn8 47.00(6) . . ?
O5 Mn6 Mn7 141.87(7) . . ?
O9 Mn6 Mn7 40.32(8) . . ?
O3 Mn6 Mn7 45.25(7) . . ?
N1 Mn6 Mn7 121.19(9) . . ?
O16 Mn6 Mn7 95.09(8) . . ?
O24 Mn6 Mn7 80.79(6) . . ?
Mn8 Mn6 Mn7 60.818(19) . . ?
O36 Mn7 O9 118.61(11) . . ?
O36 Mn7 O10 106.27(11) . . ?
O9 Mn7 O10 102.73(11) . . ?
O36 Mn7 O37" 105.0(4) . . ?
O9 Mn7 O37" 126.7(4) . . ?
O10 Mn7 O37" 92.2(4) . . ?
O36 Mn7 O37' 104.4(4) . . ?
O9 Mn7 O37' 95.6(4) . . ?
O10 Mn7 O37' 130.3(4) . . ?
O36 Mn7 O3 69.43(9) . . ?
O9 Mn7 O3 70.84(9) . . ?
O10 Mn7 O3 71.16(9) . . ?
O37" Mn7 O3 159.1(4) . . ?
O37' Mn7 O3 157.8(4) . . ?
O36 Mn7 O37 105.86(13) . . ?
O9 Mn7 O37 112.06(14) . . ?
O10 Mn7 O37 111.14(15) . . ?
O3 Mn7 O37 175.28(12) . . ?
O36 Mn7 Mn8 88.48(8) . . ?
O9 Mn7 Mn8 85.95(7) . . ?
O10 Mn7 Mn8 34.83(6) . . ?
O37" Mn7 Mn8 126.2(4) . . ?
O37' Mn7 Mn8 164.2(4) . . ?
O3 Mn7 Mn8 36.34(6) . . ?
O37 Mn7 Mn8 145.89(14) . . ?
O36 Mn7 Mn6 94.49(7) . . ?
O9 Mn7 Mn6 34.95(6) . . ?
O10 Mn7 Mn6 87.05(7) . . ?
O37" Mn7 Mn6 159.9(3) . . ?
O37' Mn7 Mn6 128.3(4) . . ?
O3 Mn7 Mn6 35.90(6) . . ?
O37 Mn7 Mn6 146.81(13) . . ?
Mn8 Mn7 Mn6 58.160(17) . . ?
O6 Mn8 O10 174.15(11) . . ?
O6 Mn8 O3 98.43(10) . . ?
O10 Mn8 O3 86.11(11) . . ?
O6 Mn8 N2 93.87(13) . . ?
O10 Mn8 N2 81.37(14) . . ?
O3 Mn8 N2 167.12(12) . . ?
O6 Mn8 O22 93.22(10) . . ?
O10 Mn8 O22 90.70(11) . . ?
O3 Mn8 O22 86.90(10) . . ?
N2 Mn8 O22 96.25(12) . . ?
O6 Mn8 O24 90.22(9) . . ?
O10 Mn8 O24 86.47(11) . . ?
O3 Mn8 O24 85.37(10) . . ?
N2 Mn8 O24 90.80(11) . . ?
O22 Mn8 O24 171.93(11) . . ?
O6 Mn8 Mn6 87.09(7) . . ?
O10 Mn8 Mn6 94.63(9) . . ?
O3 Mn8 Mn6 35.24(7) . . ?
N2 Mn8 Mn6 142.76(9) . . ?
O22 Mn8 Mn6 120.89(8) . . ?
O24 Mn8 Mn6 51.97(7) . . ?
O6 Mn8 Mn7 143.63(8) . . ?
O10 Mn8 Mn7 40.67(9) . . ?
O3 Mn8 Mn7 45.46(7) . . ?
N2 Mn8 Mn7 121.91(10) . . ?
O22 Mn8 Mn7 89.37(8) . . ?
O24 Mn8 Mn7 83.55(7) . . ?
Mn6 Mn8 Mn7 61.022(19) . . ?
O30 Mn9 O4 171.42(9) . . ?
O30 Mn9 O33 87.12(9) . . ?
O4 Mn9 O33 90.10(8) . . ?
O30 Mn9 O31 83.05(9) . . ?
O4 Mn9 O31 89.05(8) . . ?
O33 Mn9 O31 93.96(9) . . ?
O30 Mn9 O2 91.01(8) . . ?
O4 Mn9 O2 97.54(7) . . ?
O33 Mn9 O2 113.46(9) . . ?
O31 Mn9 O2 151.66(8) . . ?
O30 Mn9 O25 86.44(8) . . ?
O4 Mn9 O25 95.49(8) . . ?
O33 Mn9 O25 171.55(8) . . ?
O31 Mn9 O25 79.83(8) . . ?
O2 Mn9 O25 72.14(8) . . ?
O7 Mn10 O11 168.38(9) . . ?
O7 Mn10 O4 94.60(9) . . ?
O11 Mn10 O4 87.17(9) . . ?
O7 Mn10 N3 97.39(10) . . ?
O11 Mn10 N3 80.69(10) . . ?
O4 Mn10 N3 167.86(10) . . ?
O7 Mn10 O26 90.99(8) . . ?
O11 Mn10 O26 100.07(9) . . ?
O4 Mn10 O26 99.24(8) . . ?
N3 Mn10 O26 82.52(9) . . ?
O7 Mn10 O35 73.32(8) . . ?
O11 Mn10 O35 95.38(8) . . ?
O4 Mn10 O35 86.06(8) . . ?
N3 Mn10 O35 95.52(9) . . ?
O26 Mn10 O35 163.87(8) . . ?
O7 Mn10 Mn11 132.78(7) . . ?
O11 Mn10 Mn11 49.80(6) . . ?
O4 Mn10 Mn11 38.19(6) . . ?
N3 Mn10 Mn11 129.77(7) . . ?
O26 Mn10 Mn11 96.62(6) . . ?
O35 Mn10 Mn11 96.88(5) . . ?
O7 Mn10 Mn4 34.52(6) . . ?
O11 Mn10 Mn4 134.05(7) . . ?
O4 Mn10 Mn4 91.80(6) . . ?
N3 Mn10 Mn4 96.98(8) . . ?
O26 Mn10 Mn4 125.31(6) . . ?
O35 Mn10 Mn4 38.83(5) . . ?
Mn11 Mn10 Mn4 121.98(2) . . ?
O12 Mn11 O4 87.07(9) . . ?
O12 Mn11 O32 169.09(9) . . ?
O4 Mn11 O32 100.74(9) . . ?
O12 Mn11 N4 80.96(10) . . ?
O4 Mn11 N4 165.75(9) . . ?
O32 Mn11 N4 90.19(10) . . ?
O12 Mn11 O34 96.36(10) . . ?
O4 Mn11 O34 96.54(9) . . ?
O32 Mn11 O34 90.35(9) . . ?
N4 Mn11 O34 92.46(10) . . ?
O12 Mn11 O11 88.35(9) . . ?
O4 Mn11 O11 76.81(8) . . ?
O32 Mn11 O11 86.07(9) . . ?
N4 Mn11 O11 95.04(9) . . ?
O34 Mn11 O11 171.69(8) . . ?
O12 Mn11 Mn10 92.72(7) . . ?
O4 Mn11 Mn10 38.49(6) . . ?
O32 Mn11 Mn10 88.84(7) . . ?
N4 Mn11 Mn10 134.00(8) . . ?
O34 Mn11 Mn10 133.53(6) . . ?
O11 Mn11 Mn10 39.02(5) . . ?
O12 Mn11 Mn12 41.73(6) . . ?
O4 Mn11 Mn12 45.91(6) . . ?
O32 Mn11 Mn12 146.65(7) . . ?
N4 Mn11 Mn12 122.69(7) . . ?
O34 Mn11 Mn12 93.38(6) . . ?
O11 Mn11 Mn12 85.58(6) . . ?
Mn10 Mn11 Mn12 64.975(16) . . ?
O13 Mn12 O12 100.05(10) . . ?
O13 Mn12 O8 93.02(10) . . ?
O12 Mn12 O8 166.91(8) . . ?
O13 Mn12 O38 87.59(10) . . ?
O12 Mn12 O38 96.00(10) . . ?
O8 Mn12 O38 85.29(10) . . ?
O13 Mn12 O4 169.66(9) . . ?
O12 Mn12 O4 72.49(7) . . ?
O8 Mn12 O4 94.44(8) . . ?
O38 Mn12 O4 100.15(8) . . ?
O13 Mn12 O35 94.20(9) . . ?
O12 Mn12 O35 100.35(8) . . ?
O8 Mn12 O35 77.70(8) . . ?
O38 Mn12 O35 162.97(10) . . ?
O4 Mn12 O35 80.43(7) . . ?
O13 Mn12 Mn11 136.15(8) . . ?
O12 Mn12 Mn11 36.11(5) . . ?
O8 Mn12 Mn11 130.82(6) . . ?
O38 Mn12 Mn11 95.73(7) . . ?
O4 Mn12 Mn11 36.82(5) . . ?
O35 Mn12 Mn11 94.67(6) . . ?
Mn5 O1 Mn4 120.77(11) . . ?
Mn5 O1 Mn1 122.87(11) . . ?
Mn4 O1 Mn1 93.13(9) . . ?
Mn5 O1 Mn3 127.44(11) . . ?
Mn4 O1 Mn3 97.04(9) . . ?
Mn1 O1 Mn3 86.10(7) . . ?
Mn3 O2 Mn1 107.26(10) . . ?
Mn3 O2 Mn2 92.31(9) . . ?
Mn1 O2 Mn2 96.92(9) . . ?
Mn3 O2 Mn9 132.83(10) . . ?
Mn1 O2 Mn9 104.33(9) . . ?
Mn2 O2 Mn9 117.65(9) . . ?
Mn6 O3 Mn8 109.25(11) . . ?
Mn6 O3 Mn5 127.34(13) . . ?
Mn8 O3 Mn5 116.11(12) . . ?
Mn6 O3 Mn7 98.85(10) . . ?
Mn8 O3 Mn7 98.20(9) . . ?
Mn5 O3 Mn7 99.73(9) . . ?
Mn11 O4 Mn10 103.32(10) . . ?
Mn11 O4 Mn9 116.23(9) . . ?
Mn10 O4 Mn9 115.81(9) . . ?
Mn11 O4 Mn12 97.27(8) . . ?
Mn10 O4 Mn12 103.50(8) . . ?
Mn9 O4 Mn12 118.02(9) . . ?
Mn6 O5 Mn1 121.64(12) . . ?
Mn6 O5 Mn2 124.05(12) . . ?
Mn1 O5 Mn2 97.31(10) . . ?
Mn8 O6 Mn3 125.09(12) . . ?
Mn8 O6 Mn2 125.96(13) . . ?
Mn3 O6 Mn2 96.41(10) . . ?
Mn10 O7 Mn4 111.10(10) . . ?
Mn10 O7 Mn1 137.75(11) . . ?
Mn4 O7 Mn1 106.57(10) . . ?
Mn3 O8 Mn12 147.96(11) . . ?
Mn3 O8 Mn4 96.79(9) . . ?
Mn12 O8 Mn4 95.98(8) . . ?
C6 O9 Mn6 119.5(2) . . ?
C6 O9 Mn7 135.7(2) . . ?
Mn6 O9 Mn7 104.73(11) . . ?
C14 O10 Mn8 119.8(3) . . ?
C14 O10 Mn7 135.7(3) . . ?
Mn8 O10 Mn7 104.50(12) . . ?
C22 O11 Mn10 120.85(18) . . ?
C22 O11 Mn11 143.59(18) . . ?
Mn10 O11 Mn11 91.17(8) . . ?
C30 O12 Mn11 120.02(18) . . ?
C30 O12 Mn12 136.91(18) . . ?
Mn11 O12 Mn12 102.17(9) . . ?
C39' O13 Mn12 134.5(5) . . ?
C39 O13 Mn12 133.1(3) . . ?
C47 O15 Mn1 129.6(2) . . ?
C47 O16 Mn6 129.8(2) . . ?
C54 O17 Mn4 124.2(2) . . ?
C54 O18 Mn5 135.0(2) . . ?
C61 O19 Mn4 129.3(2) . . ?
C61 O20 Mn5 126.2(2) . . ?
C68 O21 Mn3 125.8(2) . . ?
C68 O22 Mn8 130.2(2) . . ?
C75 O23 Mn2 123.2(2) . . ?
C75 O24 Mn8 125.9(3) . . ?
C75 O24 Mn6 120.2(2) . . ?
Mn8 O24 Mn6 81.04(8) . . ?
C82 O25 Mn1 118.85(18) . . ?
C82 O25 Mn9 120.69(18) . . ?
Mn1 O25 Mn9 95.64(8) . . ?
C82 O26 Mn10 121.6(2) . . ?
C89 O27 Mn3 122.4(3) . . ?
C89 O28 Mn2 127.7(2) . . ?
C96 O29 Mn2 129.3(2) . . ?
C96 O30 Mn9 125.8(2) . . ?
C103 O31 Mn9 135.1(2) . . ?
C103 O32 Mn11 127.3(2) . . ?
C110 O33 Mn9 125.6(2) . . ?
C110 O34 Mn11 133.2(2) . . ?
C111 O35 Mn4 121.08(19) . . ?
C111 O35 Mn12 120.6(2) . . ?
Mn4 O35 Mn12 102.99(9) . . ?
C111 O35 Mn10 124.2(2) . . ?
Mn4 O35 Mn10 90.99(8) . . ?
Mn12 O35 Mn10 89.55(7) . . ?
C112 O36 Mn5 123.3(3) . . ?
C112 O36 Mn7 127.5(3) . . ?
Mn5 O36 Mn7 108.98(11) . . ?
C1 N1 C5 120.0(3) . . ?
C1 N1 Mn6 125.8(3) . . ?
C5 N1 Mn6 114.2(3) . . ?
C13 N2 C9 120.3(4) . . ?
C13 N2 Mn8 114.2(3) . . ?
C9 N2 Mn8 125.4(3) . . ?
C17 N3 C21 120.0(3) . . ?
C17 N3 Mn10 125.5(2) . . ?
C21 N3 Mn10 114.3(2) . . ?
C29 N4 C25 120.0(3) . . ?
C29 N4 Mn11 113.8(2) . . ?
C25 N4 Mn11 125.8(2) . . ?
N1 C1 C2 122.2(4) . . ?
C3 C2 C1 118.5(5) . . ?
C2 C3 C4 119.7(5) . . ?
C5 C4 C3 119.7(4) . . ?
N1 C5 C4 120.0(4) . . ?
N1 C5 C6 115.6(3) . . ?
C4 C5 C6 124.4(4) . . ?
O9 C6 C8 108.3(4) . . ?
O9 C6 C5 108.2(3) . . ?
C8 C6 C5 110.4(4) . . ?
O9 C6 C7 110.0(3) . . ?
C8 C6 C7 111.8(4) . . ?
C5 C6 C7 108.2(4) . . ?
N2 C9 C10 121.3(5) . . ?
C9 C10 C11 118.5(5) . . ?
C12 C11 C10 120.1(5) . . ?
C11 C12 C13 119.8(5) . . ?
N2 C13 C12 119.9(5) . . ?
N2 C13 C14 115.4(4) . . ?
C12 C13 C14 124.6(4) . . ?
O10 C14 C13 108.2(3) . . ?
O10 C14 C15 108.1(4) . . ?
C13 C14 C15 108.8(5) . . ?
O10 C14 C16 107.1(4) . . ?
C13 C14 C16 112.3(4) . . ?
C15 C14 C16 112.2(5) . . ?
N3 C17 C18 121.6(3) . . ?
C17 C18 C19 119.1(3) . . ?
C18 C19 C20 119.2(3) . . ?
C21 C20 C19 119.1(3) . . ?
N3 C21 C20 121.0(3) . . ?
N3 C21 C22 115.2(3) . . ?
C20 C21 C22 123.7(3) . . ?
O11 C22 C21 107.9(2) . . ?
O11 C22 C24 108.6(3) . . ?
C21 C22 C24 111.2(3) . . ?
O11 C22 C23 109.5(3) . . ?
C21 C22 C23 108.9(3) . . ?
C24 C22 C23 110.8(3) . . ?
N4 C25 C26 121.8(3) . . ?
C25 C26 C27 118.9(3) . . ?
C28 C27 C26 119.2(3) . . ?
C27 C28 C29 120.0(3) . . ?
N4 C29 C28 120.0(3) . . ?
N4 C29 C30 115.4(3) . . ?
C28 C29 C30 124.5(3) . . ?
O12 C30 C29 107.8(2) . . ?
O12 C30 C32 109.2(3) . . ?
C29 C30 C32 109.2(3) . . ?
O12 C30 C31 107.8(3) . . ?
C29 C30 C31 111.5(3) . . ?
C32 C30 C31 111.3(3) . . ?
C34 C33 C38 117.8(10) . . ?
C34 C33 C39 121.2(7) . . ?
C38 C33 C39 120.8(8) . . ?
C33 C34 C35 121.4(9) . . ?
C36 C35 C34 120.4(8) . . ?
C35 C36 C37 119.3(7) . . ?
C38 C37 C36 119.9(8) . . ?
C37 C38 C33 121.0(8) . . ?
O13 C39 O14 123.3(5) . . ?
O13 C39 C33 119.8(6) . . ?
O14 C39 C33 116.6(6) . . ?
C38' C33' C34' 122(2) . . ?
C38' C33' C39' 121.4(14) . . ?
C34' C33' C39' 116.4(18) . . ?
C35' C34' C33' 119(2) . . ?
C34' C35' C36' 119(2) . . ?
C37' C36' C35' 123(2) . . ?
C36' C37' C38' 115.3(14) . . ?
C33' C38' C37' 120.1(15) . . ?
O13 C39' O14' 118.0(9) . . ?
O13 C39' C33' 124.7(12) . . ?
O14' C39' C33' 117.0(12) . . ?
C42 C41 C46 120.8(4) . . ?
C42 C41 C47 121.6(4) . . ?
C46 C41 C47 117.6(4) . . ?
C41 C42 C43 118.5(5) . . ?
C44 C43 C42 118.9(5) . . ?
C45 C44 C43 121.8(5) . . ?
C46 C45 C44 119.3(5) . . ?
C45 C46 C41 120.7(5) . . ?
O16 C47 O15 125.6(3) . . ?
O16 C47 C41 117.7(3) . . ?
O15 C47 C41 116.6(3) . . ?
C53 C48 C49 120.2(3) . . ?
C53 C48 C54 120.1(3) . . ?
C49 C48 C54 119.6(3) . . ?
C48 C49 C50 119.2(4) . . ?
C51 C50 C49 120.5(5) . . ?
C50 C51 C52 120.5(4) . . ?
C51 C52 C53 119.6(4) . . ?
C48 C53 C52 119.9(4) . . ?
O18 C54 O17 125.5(3) . . ?
O18 C54 C48 117.6(3) . . ?
O17 C54 C48 116.9(3) . . ?
C56 C55 C60 118.7(3) . . ?
C56 C55 C61 120.1(3) . . ?
C60 C55 C61 121.2(3) . . ?
C55 C56 C57 120.9(4) . . ?
C58 C57 C56 120.0(4) . . ?
C57 C58 C59 119.8(4) . . ?
C58 C59 C60 120.4(4) . . ?
C59 C60 C55 120.2(4) . . ?
O19 C61 O20 126.2(3) . . ?
O19 C61 C55 116.6(3) . . ?
O20 C61 C55 117.2(3) . . ?
C63 C62 C67 118.0(9) . . ?
C63 C62 C68 124.2(8) . . ?
C67 C62 C68 117.3(6) . . ?
C64 C63 C62 119.8(9) . . ?
C65 C64 C63 120.2(9) . . ?
C64 C65 C66 122.0(11) . . ?
C65 C66 C67 118.3(10) . . ?
C66 C67 C62 121.4(8) . . ?
C67' C62' C63' 122(2) . . ?
C67' C62' C68 124.9(16) . . ?
C63' C62' C68 112.7(16) . . ?
C62' C63' C64' 122.9(18) . . ?
C65' C64' C63' 116.0(19) . . ?
C64' C65' C66' 119(2) . . ?
C67' C66' C65' 119(2) . . ?
C62' C67' C66' 121.0(18) . . ?
O22 C68 O21 123.8(3) . . ?
O22 C68 C62' 109.2(7) . . ?
O21 C68 C62' 127.0(7) . . ?
O22 C68 C62 123.8(4) . . ?
O21 C68 C62 112.4(4) . . ?
C74 C69 C70 121.8(10) . . ?
C74 C69 C75 117.6(12) . . ?
C70 C69 C75 120.2(13) . . ?
C71 C70 C69 122.4(13) . . ?
C70 C71 C72 111.4(17) . . ?
C73 C72 C71 126.1(13) . . ?
C74 C73 C72 115.4(12) . . ?
C69 C74 C73 120.6(11) . . ?
C74' C69' C70' 121.3(17) . . ?
C74' C69' C75 125(2) . . ?
C70' C69' C75 112.2(19) . . ?
C71' C70' C69' 120.4(19) . . ?
C70' C71' C72' 112(3) . . ?
C73' C72' C71' 119.1(18) . . ?
C74' C73' C72' 116.2(17) . . ?
C69' C74' C73' 119.9(17) . . ?
O24 C75 O23 125.0(3) . . ?
O24 C75 C69 122.3(6) . . ?
O23 C75 C69 112.6(6) . . ?
O24 C75 C69' 111.5(11) . . ?
O23 C75 C69' 123.3(11) . . ?
C77 C76 C81 119.7(3) . . ?
C77 C76 C82 120.8(3) . . ?
C81 C76 C82 119.4(3) . . ?
C76 C77 C78 120.6(4) . . ?
C79 C78 C77 119.7(4) . . ?
C78 C79 C80 120.4(4) . . ?
C79 C80 C81 119.9(4) . . ?
C80 C81 C76 119.8(4) . . ?
O26 C82 O25 124.4(3) . . ?
O26 C82 C76 118.7(3) . . ?
O25 C82 C76 116.9(3) . . ?
C88 C83 C84 119.4(11) . . ?
C88 C83 C89 121.9(8) . . ?
C84 C83 C89 118.7(10) . . ?
C83 C84 C85 118.9(11) . . ?
C86 C85 C84 119.3(10) . . ?
C85 C86 C87 123.2(12) . . ?
C88 C87 C86 118.3(10) . . ?
C87 C88 C83 120.8(9) . . ?
C84' C83' C88' 119(2) . . ?
C84' C83' C89 128(2) . . ?
C88' C83' C89 113.0(14) . . ?
C83' C84' C85' 121(2) . . ?
C86' C85' C84' 119.2(19) . . ?
C85' C86' C87' 120(3) . . ?
C88' C87' C86' 118(3) . . ?
C87' C88' C83' 122.7(19) . . ?
O28 C89 O27 125.7(4) . . ?
O28 C89 C83 110.2(4) . . ?
O27 C89 C83 124.2(5) . . ?
O28 C89 C83' 126.5(7) . . ?
O27 C89 C83' 107.8(8) . . ?
C95 C90 C91 119.8(3) . . ?
C95 C90 C96 119.8(3) . . ?
C91 C90 C96 120.3(3) . . ?
C92 C91 C90 119.7(4) . . ?
C93 C92 C91 120.0(4) . . ?
C92 C93 C94 120.5(4) . . ?
C95 C94 C93 119.5(5) . . ?
C90 C95 C94 120.5(4) . . ?
O30 C96 O29 125.2(3) . . ?
O30 C96 C90 119.3(3) . . ?
O29 C96 C90 115.5(3) . . ?
C98 C97 C102 119.7(3) . . ?
C98 C97 C103 118.8(3) . . ?
C102 C97 C103 121.5(3) . . ?
C97 C98 C99 120.0(4) . . ?
C100 C99 C98 119.7(3) . . ?
C101 C100 C99 120.7(3) . . ?
C100 C101 C102 119.7(4) . . ?
C97 C102 C101 120.2(3) . . ?
O31 C103 O32 125.6(3) . . ?
O31 C103 C97 118.7(3) . . ?
O32 C103 C97 115.7(3) . . ?
C109 C104 C105 118.6(3) . . ?
C109 C104 C110 119.7(3) . . ?
C105 C104 C110 121.6(3) . . ?
C106 C105 C104 119.7(4) . . ?
C107 C106 C105 121.0(4) . . ?
C108 C107 C106 119.3(4) . . ?
C107 C108 C109 119.9(4) . . ?
C104 C109 C108 121.3(4) . . ?
O34 C110 O33 126.4(3) . . ?
O34 C110 C104 115.0(3) . . ?
O33 C110 C104 118.5(3) . . ?
C114 O39 C115 117.4(9) . . ?
O39 C114 C113 117.1(10) . . ?
O39 C115 C116 103.9(9) . . ?

_refine_diff_density_max         1.523
_refine_diff_density_min         -0.716
_refine_diff_density_rms         0.079

_shelx_res_file                  
; 
TITL ic19479 in P-1 
    ic19479_sq.res 
    created by SHELXL-2018/3 at 14:13:33 on 17-Jul-2019 
CELL 0.71073  15.88580  17.45890  27.14410  96.7381 103.1034 107.7821 
ZERR    2.00   0.00040   0.00040   0.00070   0.0006   0.0005   0.0006 
LATT 1 
SFAC C  H  N  O  Mn 
UNIT 230  224  8  78  24 
OMIT -3 55 
OMIT -1 1 2 
OMIT 1 1 0 
OMIT 3 -1 1 
OMIT -1 2 4 
OMIT -2 0 3 
OMIT 1 0 3 
OMIT -1 -1 1 
OMIT 0 -1 3 
OMIT -1 0 3 
OMIT 2 -2 1 
L.S. 10 0  149 
ACTA 
BOND 
FMAP 2 
PLAN 20 
SIZE 0.103 0.167 0.328 
EADP O14 O14' 
EADP C33 C33' 
EADP C34 C34' 
EADP C35 C35' 
EADP C36 C36' 
EADP C37 C37' 
EADP C38 C38' 
EADP C39 C39' 
EADP C62 C62' 
EADP C63 C63' 
EADP C64 C64' 
EADP C65 C65' 
EADP C66 C66' 
EADP C67 C67' 
EADP C69 C69' 
EADP C70 C70' 
EADP C71 C71' 
EADP C72 C72' 
EADP C73 C73' 
EADP C74 C74' 
EADP C83 C83' 
EADP C84 C84' 
EADP C85 C85' 
EADP C86 C86' 
EADP C87 C87' 
EADP C88 C88' 
EADP O37 O37' O37 O37" 
DFIX 2.20 0.01 MN7 O37 
DFIX 2.20 0.01 MN7 O37' 
DFIX 2.20 0.01 MN7 O37" 
DFIX 1.53 0.01 C113 C114 
DFIX 1.40 0.01 C114 O39 
DFIX 1.40 0.01 O39 C115 
DFIX 1.53 0.01 C115 C116 
DFIX 2.20 0.01 H71B H11O 
ISOR 0.003 O37 C62 C85 O39 > C116 
ISOR 0.0001 C71 C72 C73 
SUMP 1.00000 0.00001 1 3 1 4 1 5 
TEMP -73.150 
ABIN 
WGHT    0.070700    7.456400 
FVAR       0.06559   0.64063   0.61635   0.16620   0.21751 
MN1   5    0.295213    0.712313    0.790788    11.00000    0.02691    0.02789 = 
         0.02540    0.00851    0.00652    0.01197 
MN2   5    0.139544    0.642978    0.695036    11.00000    0.03145    0.04387 = 
         0.02903    0.00878    0.00664    0.02097 
MN3   5    0.241546    0.538214    0.721354    11.00000    0.03152    0.03317 = 
         0.02618    0.00513    0.00648    0.01643 
MN4   5    0.409716    0.606493    0.822421    11.00000    0.02374    0.03252 = 
         0.02945    0.01103    0.00743    0.01343 
MN5   5    0.471344    0.692844    0.730530    11.00000    0.03002    0.04705 = 
         0.03659    0.01939    0.01355    0.01830 
MN6   5    0.332498    0.806144    0.697014    11.00000    0.03964    0.04240 = 
         0.03512    0.01945    0.01523    0.02173 
MN7   5    0.475366    0.786676    0.634344    11.00000    0.05639    0.06723 = 
         0.04911    0.03149    0.02941    0.03309 
MN8   5    0.294919    0.636898    0.628677    11.00000    0.04267    0.05572 = 
         0.02615    0.01143    0.01206    0.02463 
MN9   5    0.111565    0.587426    0.818120    11.00000    0.02444    0.02831 = 
         0.02762    0.00712    0.00396    0.01085 
MN10  5    0.321667    0.644839    0.908665    11.00000    0.02277    0.02693 = 
         0.02492    0.00712    0.00327    0.00759 
MN11  5    0.167809    0.517449    0.930037    11.00000    0.02485    0.02657 = 
         0.02764    0.00739    0.00710    0.01153 
MN12  5    0.255500    0.452412    0.849111    11.00000    0.03145    0.02852 = 
         0.03190    0.00774    0.00994    0.01387 
O1    4    0.380552    0.644469    0.760789    11.00000    0.02830    0.03741 = 
         0.03086    0.01178    0.00898    0.01561 
O2    4    0.193644    0.607873    0.759059    11.00000    0.02646    0.02984 = 
         0.02766    0.00446    0.00668    0.01153 
O3    4    0.383402    0.723546    0.682650    11.00000    0.03722    0.04804 = 
         0.03066    0.01648    0.01241    0.02318 
O4    4    0.209051    0.557444    0.874700    11.00000    0.02165    0.02556 = 
         0.02857    0.00592    0.00514    0.00911 
O5    4    0.252625    0.748671    0.730740    11.00000    0.03486    0.03850 = 
         0.03233    0.01436    0.01188    0.01932 
O6    4    0.213806    0.591031    0.666416    11.00000    0.03507    0.04668 = 
         0.02543    0.00800    0.00632    0.01986 
O7    4    0.347022    0.671018    0.847398    11.00000    0.02630    0.03029 = 
         0.02773    0.00953    0.00707    0.01269 
O8    4    0.281339    0.493714    0.780302    11.00000    0.03076    0.03421 = 
         0.03007    0.01018    0.00840    0.01593 
O9    4    0.403483    0.864287    0.657027    11.00000    0.04951    0.05132 = 
         0.04671    0.02682    0.02299    0.02387 
O10   4    0.365805    0.681055    0.585061    11.00000    0.06127    0.07204 = 
         0.03433    0.02036    0.02482    0.03338 
O11   4    0.312741    0.606823    0.969807    11.00000    0.02582    0.03159 = 
         0.02464    0.00700    0.00238    0.00761 
O12   4    0.219187    0.434744    0.919023    11.00000    0.03341    0.02916 = 
         0.03333    0.01160    0.01317    0.01552 
O13   4    0.312803    0.357905    0.839323    11.00000    0.04612    0.03748 = 
         0.06060    0.00054    0.00765    0.02433 
O15   4    0.381799    0.821740    0.827954    11.00000    0.03941    0.02910 = 
         0.03299    0.00914    0.01139    0.00829 
PART   1 
O14   4    0.193168    0.245430    0.801648    21.00000    0.05895    0.04816 = 
         0.09738    0.00618    0.02037    0.02784 
PART   2 
O14'  4    0.327494    0.356150    0.766669   -21.00000    0.05895    0.04816 = 
         0.09738    0.00618    0.02037    0.02784 
PART   0 
O16   4    0.434573    0.875934    0.765743    11.00000    0.04587    0.05449 = 
         0.03984    0.01925    0.01265    0.00744 
O17   4    0.477954    0.539402    0.798592    11.00000    0.03298    0.04131 = 
         0.04593    0.01482    0.01512    0.02136 
O18   4    0.543037    0.617660    0.747956    11.00000    0.03414    0.04544 = 
         0.04162    0.01505    0.01561    0.02201 
O19   4    0.545433    0.696256    0.856946    11.00000    0.02623    0.04117 = 
         0.04555    0.01503    0.00755    0.00808 
O20   4    0.561303    0.775531    0.798000    11.00000    0.04113    0.03869 = 
         0.04158    0.01084    0.01005    0.01422 
O21   4    0.296958    0.469944    0.685702    11.00000    0.04551    0.04047 = 
         0.04234    0.00372    0.01530    0.02108 
O22   4    0.380908    0.562767    0.650373    11.00000    0.05054    0.06801 = 
         0.04617    0.02217    0.02231    0.03454 
O23   4    0.088472    0.674992    0.629217    11.00000    0.04479    0.07577 = 
         0.04950    0.02155    0.01391    0.03278 
O24   4    0.222273    0.730593    0.612320    11.00000    0.04557    0.05910 = 
         0.03894    0.01525    0.00817    0.02611 
O25   4    0.196629    0.726427    0.834058    11.00000    0.02974    0.02924 = 
         0.02992    0.00582    0.00773    0.01248 
O26   4    0.267475    0.746733    0.918078    11.00000    0.03355    0.03561 = 
         0.03046    0.00809    0.00732    0.01576 
O27   4    0.103779    0.445343    0.695524    11.00000    0.03387    0.04251 = 
         0.05631   -0.00276    0.00455    0.01093 
O28   4    0.031335    0.532293    0.670778    11.00000    0.03700    0.06954 = 
         0.04220    0.00530    0.00328    0.02461 
O29   4    0.065273    0.699530    0.721554    11.00000    0.03546    0.04691 = 
         0.04489    0.01606    0.01313    0.02288 
O30   4    0.003172    0.616122    0.770216    11.00000    0.02982    0.04275 = 
         0.03752    0.01170    0.00284    0.01589 
O31   4    0.061422    0.633392    0.880394    11.00000    0.03029    0.03957 = 
         0.03222    0.00816    0.00753    0.01656 
O32   4    0.125783    0.603965    0.955166    11.00000    0.03357    0.03004 = 
         0.03261    0.00582    0.00853    0.01725 
O33   4    0.015665    0.463989    0.804195    11.00000    0.03402    0.03283 = 
         0.03823    0.00926    0.00614    0.00625 
O34   4    0.031425    0.446616    0.885979    11.00000    0.02690    0.03894 = 
         0.03284    0.00448    0.00352    0.00806 
O35   4    0.395591    0.555002    0.881048    11.00000    0.02371    0.03459 = 
         0.03145    0.01148    0.00443    0.01386 
O36   4    0.549255    0.742604    0.691180    11.00000    0.03612    0.07136 = 
         0.05415    0.03297    0.02197    0.02320 
PART   1 
O37   4    0.579029    0.848988    0.589714    31.00000    0.05474    0.05994 = 
         0.02844    0.02471    0.03062    0.02268 
PART   2 
O37'  4    0.584123    0.886129    0.614861    41.00000    0.05474    0.05994 = 
         0.02844    0.02471    0.03062    0.02268 
PART   3 
O37"  4    0.551508    0.800007    0.576115    51.00000    0.05474    0.05994 = 
         0.02844    0.02471    0.03062    0.02268 
PART   0 
O38   4    0.123337    0.364943    0.796383    11.00000    0.03710    0.04171 = 
         0.06268   -0.00207    0.00713    0.01594 
AFIX 147 
H38   2    0.132318    0.323642    0.782510    11.00000   -1.50000 
AFIX   0 
N1    3    0.275855    0.894694    0.689851    11.00000    0.05016    0.04513 = 
         0.04687    0.02156    0.01816    0.02567 
N2    3    0.215012    0.560532    0.561322    11.00000    0.05972    0.06488 = 
         0.02937    0.00601    0.01074    0.03520 
N3    3    0.438004    0.729146    0.958655    11.00000    0.02445    0.03134 = 
         0.02853    0.00589    0.00362    0.00668 
N4    3    0.151993    0.466442    0.992891    11.00000    0.02508    0.02935 = 
         0.03339    0.00797    0.00796    0.00878 
C1    1    0.204916    0.899845    0.707161    11.00000    0.05775    0.05250 = 
         0.07331    0.02801    0.02773    0.03138 
AFIX  43 
H1    2    0.176677    0.858317    0.723845    11.00000   -1.20000 
AFIX   0 
C2    1    0.171490    0.963354    0.701590    11.00000    0.08587    0.07645 = 
         0.11860    0.04846    0.05607    0.05557 
AFIX  43 
H2    2    0.120948    0.965720    0.714110    11.00000   -1.20000 
AFIX   0 
C3    1    0.212477    1.022569    0.677768    11.00000    0.12036    0.08951 = 
         0.15012    0.07608    0.06807    0.07740 
AFIX  43 
H3    2    0.190339    1.066730    0.673101    11.00000   -1.20000 
AFIX   0 
C4    1    0.287184    1.018185    0.660210    11.00000    0.11491    0.07123 = 
         0.12513    0.06734    0.06785    0.06089 
AFIX  43 
H4    2    0.316913    1.059879    0.644100    11.00000   -1.20000 
AFIX   0 
C5    1    0.317543    0.953306    0.666327    11.00000    0.06476    0.05353 = 
         0.05998    0.03300    0.02465    0.03100 
C6    1    0.398017    0.941496    0.648364    11.00000    0.06191    0.05335 = 
         0.05068    0.03151    0.02160    0.02601 
C7    1    0.486116    1.010508    0.680359    11.00000    0.07655    0.05807 = 
         0.09376    0.02743    0.03905    0.01515 
AFIX 137 
H7A   2    0.494106    1.009230    0.717093    11.00000   -1.50000 
H7B   2    0.481747    1.063553    0.674226    11.00000   -1.50000 
H7C   2    0.538960    1.002973    0.670264    11.00000   -1.50000 
AFIX   0 
C8    1    0.381849    0.940692    0.590630    11.00000    0.10378    0.10425 = 
         0.06583    0.05574    0.03784    0.05696 
AFIX 137 
H8A   2    0.434270    0.933659    0.579782    11.00000   -1.50000 
H8B   2    0.375313    0.992723    0.583688    11.00000   -1.50000 
H8C   2    0.325589    0.895177    0.571370    11.00000   -1.50000 
AFIX   0 
C9    1    0.133701    0.500525    0.555074    11.00000    0.05760    0.06872 = 
         0.03972   -0.00315    0.00782    0.02528 
AFIX  43 
H9    2    0.112662    0.489532    0.584462    11.00000   -1.20000 
AFIX   0 
C10   1    0.080849    0.455082    0.506984    11.00000    0.07043    0.08826 = 
         0.04818   -0.01229    0.00391    0.02950 
AFIX  43 
H10   2    0.025013    0.411531    0.503063    11.00000   -1.20000 
AFIX   0 
C11   1    0.110788    0.474192    0.464490    11.00000    0.09005    0.11892 = 
         0.03833   -0.01799   -0.00381    0.04782 
AFIX  43 
H11   2    0.073872    0.445448    0.430772    11.00000   -1.20000 
AFIX   0 
C12   1    0.193070    0.534122    0.470855    11.00000    0.09300    0.11234 = 
         0.03280    0.00623    0.01617    0.04575 
AFIX  43 
H12   2    0.214197    0.546503    0.441688    11.00000   -1.20000 
AFIX   0 
C13   1    0.246053    0.577125    0.520160    11.00000    0.07557    0.08924 = 
         0.03171    0.01534    0.01784    0.04907 
C14   1    0.340135    0.641960    0.532299    11.00000    0.08167    0.09178 = 
         0.03135    0.01773    0.02660    0.03999 
C15   1    0.409677    0.599857    0.524850    11.00000    0.09110    0.13438 = 
         0.07629   -0.00896    0.04584    0.05088 
AFIX 137 
H15A  2    0.471486    0.641154    0.534075    11.00000   -1.50000 
H15B  2    0.393008    0.572190    0.488673    11.00000   -1.50000 
H15C  2    0.408861    0.559391    0.547053    11.00000   -1.50000 
AFIX   0 
C16   1    0.340777    0.709077    0.500131    11.00000    0.13534    0.12473 = 
         0.04833    0.04105    0.02361    0.03111 
AFIX 137 
H16A  2    0.292973    0.731830    0.504332    11.00000   -1.50000 
H16B  2    0.328717    0.685226    0.463625    11.00000   -1.50000 
H16C  2    0.401049    0.752876    0.511971    11.00000   -1.50000 
AFIX   0 
C17   1    0.496673    0.792472    0.946397    11.00000    0.03336    0.03816 = 
         0.03624    0.00958    0.00889    0.00579 
AFIX  43 
H17   2    0.486865    0.798199    0.911379    11.00000   -1.20000 
AFIX   0 
C18   1    0.570652    0.849275    0.983308    11.00000    0.03347    0.04272 = 
         0.04686    0.00334    0.00803   -0.00335 
AFIX  43 
H18   2    0.611049    0.894158    0.974000    11.00000   -1.20000 
AFIX   0 
C19   1    0.585539    0.840225    1.034254    11.00000    0.03320    0.05717 = 
         0.04358    0.00208    0.00045   -0.00380 
AFIX  43 
H19   2    0.637387    0.877828    1.060153    11.00000   -1.20000 
AFIX   0 
C20   1    0.523730    0.775506    1.046997    11.00000    0.03441    0.05139 = 
         0.03199    0.00594    0.00082    0.00463 
AFIX  43 
H20   2    0.532419    0.768531    1.081761    11.00000   -1.20000 
AFIX   0 
C21   1    0.449434    0.721408    1.008414    11.00000    0.02895    0.03615 = 
         0.02954    0.00650    0.00467    0.01236 
C22   1    0.372987    0.653451    1.018344    11.00000    0.02748    0.03309 = 
         0.02687    0.00750    0.00451    0.00835 
C23   1    0.320452    0.691972    1.048306    11.00000    0.03618    0.04021 = 
         0.04062    0.00084    0.01350    0.00549 
AFIX 137 
H23A  2    0.291425    0.723816    1.027237    11.00000   -1.50000 
H23B  2    0.363242    0.728273    1.080370    11.00000   -1.50000 
H23C  2    0.272979    0.648546    1.056537    11.00000   -1.50000 
AFIX   0 
C24   1    0.411085    0.596672    1.047842    11.00000    0.04816    0.04685 = 
         0.03438    0.01367   -0.00032    0.01756 
AFIX 137 
H24A  2    0.360222    0.552758    1.053090    11.00000   -1.50000 
H24B  2    0.453069    0.628124    1.081422    11.00000   -1.50000 
H24C  2    0.444458    0.572627    1.027981    11.00000   -1.50000 
AFIX   0 
C25   1    0.121188    0.494727    1.031027    11.00000    0.03025    0.03367 = 
         0.03961    0.00905    0.01419    0.00955 
AFIX  43 
H25   2    0.096773    0.537743    1.027321    11.00000   -1.20000 
AFIX   0 
C26   1    0.124067    0.463246    1.074969    11.00000    0.04060    0.04118 = 
         0.04129    0.00896    0.01962    0.01049 
AFIX  43 
H26   2    0.102103    0.484131    1.101479    11.00000   -1.20000 
AFIX   0 
C27   1    0.159381    0.400694    1.080148    11.00000    0.05124    0.04989 = 
         0.04355    0.02233    0.02329    0.01837 
AFIX  43 
H27   2    0.163760    0.378964    1.110747    11.00000   -1.20000 
AFIX   0 
C28   1    0.188228    0.370107    1.040405    11.00000    0.05342    0.04166 = 
         0.04560    0.02244    0.02172    0.02393 
AFIX  43 
H28   2    0.210916    0.325881    1.043050    11.00000   -1.20000 
AFIX   0 
C29   1    0.184159    0.403795    0.996638    11.00000    0.02903    0.03200 = 
         0.03685    0.01089    0.01105    0.00992 
C30   1    0.212398    0.374122    0.950161    11.00000    0.03485    0.02847 = 
         0.03582    0.01317    0.01267    0.01443 
C31   1    0.306646    0.364253    0.966370    11.00000    0.04879    0.05364 = 
         0.04464    0.02059    0.01888    0.03305 
AFIX 137 
H31A  2    0.325381    0.350012    0.935533    11.00000   -1.50000 
H31B  2    0.302932    0.320494    0.986204    11.00000   -1.50000 
H31C  2    0.351983    0.415934    0.987755    11.00000   -1.50000 
AFIX   0 
C32   1    0.138719    0.293887    0.919185    11.00000    0.05741    0.03336 = 
         0.04785    0.00659    0.01845    0.00864 
AFIX 137 
H32A  2    0.080223    0.302999    0.907145    11.00000   -1.50000 
H32B  2    0.131414    0.252832    0.941067    11.00000   -1.50000 
H32C  2    0.157064    0.274154    0.889393    11.00000   -1.50000 
AFIX   0 
PART   1 
C33   1    0.339599    0.235328    0.814580    21.00000    0.03190    0.02682 = 
         0.04463    0.00647    0.01049    0.00946 
C34   1    0.311697    0.153303    0.817577    21.00000    0.05104    0.03620 = 
         0.07089    0.01234    0.00554    0.02460 
AFIX  43 
H34   2    0.251321    0.127222    0.820112    21.00000   -1.20000 
AFIX   0 
C35   1    0.369935    0.108231    0.816963    21.00000    0.09707    0.03816 = 
         0.06364    0.00497    0.01210    0.03637 
AFIX  43 
H35   2    0.349704    0.052314    0.820006    21.00000   -1.20000 
AFIX   0 
C36   1    0.456633    0.143980    0.811984    21.00000    0.09186    0.08247 = 
         0.05769    0.00036    0.00923    0.06780 
AFIX  43 
H36   2    0.495499    0.112457    0.810024    21.00000   -1.20000 
AFIX   0 
C37   1    0.487218    0.227385    0.809821    21.00000    0.06686    0.09321 = 
         0.07275    0.00852    0.02335    0.04873 
AFIX  43 
H37A  2    0.547187    0.252821    0.806516    21.00000   -1.20000 
AFIX   0 
C38   1    0.430113    0.272572    0.812498    21.00000    0.05970    0.05402 = 
         0.05248    0.01131    0.01706    0.02994 
AFIX  43 
H38A  2    0.452439    0.329782    0.812937    21.00000   -1.20000 
AFIX   0 
C39   1    0.278960    0.284108    0.817789    21.00000    0.04136    0.03342 = 
         0.04452    0.00900    0.00888    0.01606 
PART   2 
C33'  1    0.358272    0.251639    0.806430   -21.00000    0.03190    0.02682 = 
         0.04463    0.00647    0.01049    0.00946 
C34'  1    0.311048    0.190289    0.827692   -21.00000    0.05104    0.03620 = 
         0.07089    0.01234    0.00554    0.02460 
AFIX  43 
H34'  2    0.265490    0.197317    0.843401   -21.00000   -1.20000 
AFIX   0 
C35'  1    0.330540    0.118871    0.825934   -21.00000    0.09707    0.03816 = 
         0.06364    0.00497    0.01210    0.03637 
AFIX  43 
H35'  2    0.302285    0.077455    0.842684   -21.00000   -1.20000 
AFIX   0 
C36'  1    0.392117    0.108316    0.799307   -21.00000    0.09186    0.08247 = 
         0.05769    0.00036    0.00923    0.06780 
AFIX  43 
H36'  2    0.396425    0.055259    0.792244   -21.00000   -1.20000 
AFIX   0 
C37'  1    0.446854    0.170615    0.782764   -21.00000    0.06686    0.09321 = 
         0.07275    0.00852    0.02335    0.04873 
AFIX  43 
H37'  2    0.499473    0.167331    0.772833   -21.00000   -1.20000 
AFIX   0 
C38'  1    0.419451    0.241486    0.781398   -21.00000    0.05970    0.05402 = 
         0.05248    0.01131    0.01706    0.02994 
AFIX  43 
H38'  2    0.444490    0.281378    0.762800   -21.00000   -1.20000 
AFIX   0 
C39'  1    0.327796    0.325142    0.805568   -21.00000    0.04136    0.03342 = 
         0.04452    0.00900    0.00888    0.01606 
PART   0 
C41   1    0.501268    0.949444    0.851071    11.00000    0.04569    0.02647 = 
         0.04775    0.01295    0.00402    0.01432 
C42   1    0.488211    0.969785    0.898345    11.00000    0.06280    0.04971 = 
         0.05735   -0.00029    0.00422    0.02228 
AFIX  43 
H42   2    0.434978    0.938540    0.906857    11.00000   -1.20000 
AFIX   0 
C43   1    0.555577    1.038188    0.934146    11.00000    0.10254    0.06391 = 
         0.05799   -0.01191   -0.00379    0.03898 
AFIX  43 
H43   2    0.548100    1.054338    0.967085    11.00000   -1.20000 
AFIX   0 
C44   1    0.633281    1.081670    0.920370    11.00000    0.08493    0.02556 = 
         0.09822    0.00639   -0.01093    0.00006 
AFIX  43 
H44   2    0.678201    1.128379    0.944123    11.00000   -1.20000 
AFIX   0 
C45   1    0.646591    1.058876    0.873554    11.00000    0.08121    0.04999 = 
         0.08103    0.02268    0.00423   -0.00505 
AFIX  43 
H45   2    0.701428    1.087813    0.865610    11.00000   -1.20000 
AFIX   0 
C46   1    0.580924    0.994792    0.838756    11.00000    0.05827    0.04346 = 
         0.06803    0.02129    0.00822    0.00019 
AFIX  43 
H46   2    0.588571    0.980177    0.805640    11.00000   -1.20000 
AFIX   0 
C47   1    0.433789    0.877358    0.811533    11.00000    0.03224    0.03252 = 
         0.04151    0.01400    0.01036    0.01531 
C48   1    0.611084    0.524727    0.780157    11.00000    0.03050    0.04649 = 
         0.04478    0.00879    0.00899    0.02143 
C49   1    0.609452    0.465829    0.809574    11.00000    0.06299    0.07479 = 
         0.09294    0.04173    0.03472    0.04634 
AFIX  43 
H49   2    0.562771    0.449899    0.826657    11.00000   -1.20000 
AFIX   0 
C50   1    0.677161    0.429604    0.814105    11.00000    0.10048    0.11283 = 
         0.12056    0.06658    0.04884    0.08651 
AFIX  43 
H50   2    0.676404    0.388635    0.834314    11.00000   -1.20000 
AFIX   0 
C51   1    0.744058    0.452392    0.789899    11.00000    0.07680    0.11425 = 
         0.08645    0.02519    0.02327    0.07707 
AFIX  43 
H51   2    0.788064    0.425449    0.791914    11.00000   -1.20000 
AFIX   0 
C52   1    0.748597    0.513680    0.762700    11.00000    0.05183    0.10299 = 
         0.07662    0.01753    0.02852    0.05007 
AFIX  43 
H52   2    0.797834    0.531897    0.747672    11.00000   -1.20000 
AFIX   0 
C53   1    0.680308    0.549572    0.757059    11.00000    0.05204    0.06832 = 
         0.07019    0.02245    0.02819    0.03636 
AFIX  43 
H53   2    0.681929    0.591114    0.737241    11.00000   -1.20000 
AFIX   0 
C54   1    0.538906    0.563930    0.775097    11.00000    0.02970    0.03825 = 
         0.03485    0.00592    0.00810    0.01665 
C55   1    0.676644    0.815875    0.877795    11.00000    0.02798    0.03280 = 
         0.04561    0.00578    0.01442    0.01359 
C56   1    0.711460    0.797690    0.924637    11.00000    0.03099    0.04207 = 
         0.06005    0.01474    0.00614    0.01228 
AFIX  43 
H56   2    0.679594    0.747760    0.933238    11.00000   -1.20000 
AFIX   0 
C57   1    0.791983    0.851120    0.959144    11.00000    0.03637    0.05599 = 
         0.05933    0.01129   -0.00144    0.01797 
AFIX  43 
H57   2    0.815431    0.837675    0.991136    11.00000   -1.20000 
AFIX   0 
C58   1    0.838094    0.923620    0.947202    11.00000    0.03975    0.03936 = 
         0.07295   -0.00798    0.00415    0.01181 
AFIX  43 
H58   2    0.892644    0.961119    0.971256    11.00000   -1.20000 
AFIX   0 
C59   1    0.805161    0.941836    0.900360    11.00000    0.06373    0.03695 = 
         0.08574    0.00624    0.01493   -0.00129 
AFIX  43 
H59   2    0.837576    0.991697    0.891898    11.00000   -1.20000 
AFIX   0 
C60   1    0.725104    0.888050    0.865431    11.00000    0.05498    0.04105 = 
         0.05505    0.01205    0.01177    0.00699 
AFIX  43 
H60   2    0.703316    0.900659    0.832880    11.00000   -1.20000 
AFIX   0 
C61   1    0.587054    0.757895    0.841260    11.00000    0.02955    0.03664 = 
         0.04540    0.00881    0.01332    0.01684 
PART   1 
C62   1    0.416250    0.438391    0.662119    21.00000    0.03927    0.03817 = 
         0.04140    0.00805    0.01297    0.01658 
C63   1    0.406287    0.371174    0.686350    21.00000    0.06749    0.05308 = 
         0.06231    0.03141    0.03222    0.03358 
AFIX  43 
H63   2    0.359670    0.356176    0.703566    21.00000   -1.20000 
AFIX   0 
C64   1    0.464399    0.326600    0.685204    21.00000    0.09464    0.07721 = 
         0.09105    0.03154    0.03568    0.05755 
AFIX  43 
H64   2    0.458593    0.281568    0.702294    21.00000   -1.20000 
AFIX   0 
C65   1    0.529577    0.346848    0.659824    21.00000    0.07710    0.08546 = 
         0.12117    0.02147    0.05164    0.05274 
AFIX  43 
H65   2    0.567315    0.314125    0.658283    21.00000   -1.20000 
AFIX   0 
C66   1    0.542874    0.413138    0.636251    21.00000    0.07076    0.06746 = 
         0.11345    0.03752    0.05336    0.04424 
AFIX  43 
H66   2    0.588768    0.426214    0.618412    21.00000   -1.20000 
AFIX   0 
C67   1    0.488219    0.460139    0.639070    21.00000    0.05971    0.05546 = 
         0.06525    0.02160    0.02584    0.03729 
AFIX  43 
H67   2    0.499496    0.508477    0.625071    21.00000   -1.20000 
AFIX   0 
PART   2 
C62'  1    0.426933    0.454947    0.654925   -21.00000    0.03927    0.03817 = 
         0.04140    0.00805    0.01297    0.01658 
C63'  1    0.408106    0.381367    0.666984   -21.00000    0.06749    0.05308 = 
         0.06231    0.03141    0.03222    0.03358 
AFIX  43 
H63'  2    0.360222    0.363782    0.683057   -21.00000   -1.20000 
AFIX   0 
C64'  1    0.456848    0.327112    0.656835   -21.00000    0.09464    0.07721 = 
         0.09105    0.03154    0.03568    0.05755 
AFIX  43 
H64'  2    0.442229    0.274261    0.665362   -21.00000   -1.20000 
AFIX   0 
C65'  1    0.528201    0.357113    0.633300   -21.00000    0.07710    0.08546 = 
         0.12117    0.02147    0.05164    0.05274 
AFIX  43 
H65'  2    0.563487    0.324484    0.625609   -21.00000   -1.20000 
AFIX   0 
C66'  1    0.546179    0.436581    0.621390   -21.00000    0.07076    0.06746 = 
         0.11345    0.03752    0.05336    0.04424 
AFIX  43 
H66'  2    0.596218    0.459470    0.607760   -21.00000   -1.20000 
AFIX   0 
C67'  1    0.488169    0.481054    0.630201   -21.00000    0.05971    0.05546 = 
         0.06525    0.02160    0.02584    0.03729 
AFIX  43 
H67'  2    0.493911    0.530656    0.617927   -21.00000   -1.20000 
AFIX   0 
PART   0 
C68   1    0.362143    0.496197    0.665075    11.00000    0.04102    0.04904 = 
         0.03231    0.00252    0.00693    0.02303 
PART   1 
C69   1    0.085063    0.749727    0.565151    21.00000    0.04095    0.05262 = 
         0.04858    0.00990   -0.01196    0.00832 
C70   1    0.007354    0.766363    0.571857    21.00000    0.07314    0.11148 = 
         0.12206    0.04374    0.00022    0.05814 
AFIX  43 
H70A  2   -0.016798    0.748499    0.599132    21.00000   -1.20000 
AFIX   0 
C71   1   -0.036152    0.808267    0.539968    21.00000    0.11947    0.11948 = 
         0.11948    0.02404    0.03315    0.04103 
AFIX  43 
H71A  2   -0.080340    0.830639    0.547591    21.00000   -1.20000 
AFIX   0 
C72   1   -0.005561    0.813249    0.494125    21.00000    0.13725    0.13724 = 
         0.13725    0.02763    0.03808    0.04711 
AFIX  43 
H72A  2   -0.043228    0.825789    0.465955    21.00000   -1.20000 
AFIX   0 
C73   1    0.074766    0.801325    0.487048    21.00000    0.12082    0.12081 = 
         0.12080    0.02432    0.03354    0.04146 
AFIX  43 
H73A  2    0.096535    0.813729    0.458075    21.00000   -1.20000 
AFIX   0 
C74   1    0.120419    0.769988    0.525525    21.00000    0.07044    0.10785 = 
         0.07053    0.04643   -0.00198    0.01888 
AFIX  43 
H74A  2    0.176725    0.762795    0.523937    21.00000   -1.20000 
AFIX   0 
PART   2 
SAME C69 > C74 
C69'  1    0.103600    0.766336    0.566622   -21.00000    0.04095    0.05262 = 
         0.04858    0.00990   -0.01196    0.00832 
C70'  1    0.011086    0.756788    0.560919   -21.00000    0.07314    0.11148 = 
         0.12206    0.04374    0.00022    0.05814 
AFIX  43 
H70B  2   -0.019394    0.731053    0.584068   -21.00000   -1.20000 
AFIX   0 
C71'  1   -0.036733    0.784757    0.521514   -21.00000    0.11947    0.11948 = 
         0.11948    0.02404    0.03315    0.04103 
AFIX  43 
H71B  2   -0.101796    0.764330    0.507956   -21.00000   -1.20000 
AFIX   0 
C72'  1    0.023933    0.848270    0.503702   -21.00000    0.13725    0.13724 = 
         0.13725    0.02763    0.03808    0.04711 
AFIX  43 
H72B  2    0.007130    0.893712    0.494911   -21.00000   -1.20000 
AFIX   0 
C73'  1    0.109170    0.842022    0.499464   -21.00000    0.12082    0.12081 = 
         0.12080    0.02432    0.03354    0.04146 
AFIX  43 
H73B  2    0.137595    0.864604    0.474695   -21.00000   -1.20000 
AFIX   0 
C74'  1    0.148628    0.801033    0.533578   -21.00000    0.07044    0.10785 = 
         0.07053    0.04643   -0.00198    0.01888 
AFIX  43 
H74B  2    0.207119    0.797318    0.533750   -21.00000   -1.20000 
AFIX   0 
PART   0 
C75   1    0.138250    0.717651    0.605266    11.00000    0.05236    0.05499 = 
         0.03120    0.00225    0.00363    0.03068 
C76   1    0.214019    0.850054    0.888166    11.00000    0.02499    0.02771 = 
         0.03898    0.00224    0.00930    0.00829 
C77   1    0.170698    0.877238    0.847330    11.00000    0.05387    0.03416 = 
         0.05192    0.00441    0.00152    0.02192 
AFIX  43 
H77   2    0.153174    0.845978    0.813264    11.00000   -1.20000 
AFIX   0 
C78   1    0.152538    0.949665    0.855556    11.00000    0.07377    0.04791 = 
         0.08879    0.01098   -0.00223    0.03691 
AFIX  43 
H78   2    0.122300    0.967816    0.827297    11.00000   -1.20000 
AFIX   0 
C79   1    0.178614    0.995392    0.905064    11.00000    0.05747    0.03868 = 
         0.10416   -0.00626    0.00947    0.02446 
AFIX  43 
H79   2    0.166292    1.045131    0.910787    11.00000   -1.20000 
AFIX   0 
C80   1    0.222527    0.969199    0.946320    11.00000    0.04363    0.04022 = 
         0.07440   -0.01882    0.01459    0.00792 
AFIX  43 
H80   2    0.240298    1.000874    0.980286    11.00000   -1.20000 
AFIX   0 
C81   1    0.240658    0.896427    0.938043    11.00000    0.03324    0.03773 = 
         0.04661   -0.00350    0.00912    0.00680 
AFIX  43 
H81   2    0.271097    0.878393    0.966293    11.00000   -1.20000 
AFIX   0 
C82   1    0.227790    0.768908    0.880001    11.00000    0.02377    0.02886 = 
         0.03034    0.00697    0.01099    0.00919 
PART   1 
C83   1   -0.059956    0.402959    0.660547    21.00000    0.04073    0.04420 = 
         0.03162    0.00918    0.00319    0.01323 
C84   1   -0.072578    0.321361    0.641637    21.00000    0.04889    0.07227 = 
         0.05268   -0.00349    0.01012    0.00370 
AFIX  43 
H84   2   -0.021935    0.305633    0.637599    21.00000   -1.20000 
AFIX   0 
C85   1   -0.161621    0.262647    0.628622    21.00000    0.06917    0.06815 = 
         0.06833    0.00527    0.01644    0.01656 
AFIX  43 
H85   2   -0.171711    0.206469    0.616275    21.00000   -1.20000 
AFIX   0 
C86   1   -0.231559    0.286641    0.633790    21.00000    0.05340    0.08629 = 
         0.04325    0.00924    0.00026   -0.00193 
AFIX  43 
H86   2   -0.291648    0.246692    0.623600    21.00000   -1.20000 
AFIX   0 
C87   1   -0.221176    0.366256    0.653117    21.00000    0.04143    0.09785 = 
         0.06953    0.03113    0.01370    0.02187 
AFIX  43 
H87   2   -0.272220    0.380513    0.658075    21.00000   -1.20000 
AFIX   0 
C88   1   -0.135504    0.424506    0.665048    21.00000    0.03709    0.06728 = 
         0.06427    0.02982    0.01066    0.02110 
AFIX  43 
H88   2   -0.127552    0.480441    0.676565    21.00000   -1.20000 
AFIX   0 
PART   2 
C83'  1   -0.055816    0.377496    0.662508   -21.00000    0.04073    0.04420 = 
         0.03162    0.00918    0.00319    0.01323 
C84'  1   -0.055624    0.303700    0.658275   -21.00000    0.04889    0.07227 = 
         0.05268   -0.00349    0.01012    0.00370 
AFIX  43 
H84'  2    0.001003    0.294231    0.668599   -21.00000   -1.20000 
AFIX   0 
C85'  1   -0.138720    0.236122    0.638411   -21.00000    0.06917    0.06815 = 
         0.06833    0.00527    0.01644    0.01656 
AFIX  43 
H85'  2   -0.137587    0.182212    0.629652   -21.00000   -1.20000 
AFIX   0 
C86'  1   -0.220627    0.249381    0.631983   -21.00000    0.05340    0.08629 = 
         0.04325    0.00924    0.00026   -0.00193 
AFIX  43 
H86'  2   -0.276870    0.204234    0.621532   -21.00000   -1.20000 
AFIX   0 
C87'  1   -0.221270    0.328800    0.640760   -21.00000    0.04143    0.09785 = 
         0.06953    0.03113    0.01370    0.02187 
AFIX  43 
H87'  2   -0.277353    0.339579    0.636252   -21.00000   -1.20000 
AFIX   0 
C88'  1   -0.138458    0.391041    0.656118   -21.00000    0.03709    0.06728 = 
         0.06427    0.02982    0.01066    0.02110 
AFIX  43 
H88'  2   -0.137566    0.445982    0.662693   -21.00000   -1.20000 
AFIX   0 
PART   0 
C89   1    0.032739    0.462343    0.677166    11.00000    0.03539    0.06595 = 
         0.03136   -0.00332    0.00567    0.01608 
C90   1   -0.039756    0.733410    0.760587    11.00000    0.02604    0.04283 = 
         0.04258    0.00338    0.00048    0.01522 
C91   1   -0.035672    0.799158    0.735697    11.00000    0.04491    0.05868 = 
         0.06457    0.01818    0.01320    0.03078 
AFIX  43 
H91   2   -0.002459    0.807287    0.710600    11.00000   -1.20000 
AFIX   0 
C92   1   -0.080285    0.852789    0.747669    11.00000    0.06077    0.05727 = 
         0.09110    0.01912    0.01332    0.03749 
AFIX  43 
H92   2   -0.078108    0.897521    0.730566    11.00000   -1.20000 
AFIX   0 
C93   1   -0.127633    0.841191    0.784279    11.00000    0.05919    0.07307 = 
         0.08380   -0.00037    0.00948    0.04437 
AFIX  43 
H93   2   -0.156942    0.878756    0.792966    11.00000   -1.20000 
AFIX   0 
C94   1   -0.132945    0.775159    0.808604    11.00000    0.05755    0.09645 = 
         0.06702    0.01053    0.02189    0.04661 
AFIX  43 
H94   2   -0.166480    0.766894    0.833546    11.00000   -1.20000 
AFIX   0 
C95   1   -0.089051    0.721297    0.796319    11.00000    0.04043    0.06890 = 
         0.05286    0.01403    0.01262    0.02899 
AFIX  43 
H95   2   -0.093002    0.675623    0.812688    11.00000   -1.20000 
AFIX   0 
C96   1    0.012673    0.677884    0.750349    11.00000    0.02451    0.04178 = 
         0.03219    0.00655   -0.00148    0.01487 
C97   1    0.069117    0.714458    0.958446    11.00000    0.02356    0.02920 = 
         0.03947    0.00716    0.01136    0.00966 
C98   1    0.031659    0.764947    0.932020    11.00000    0.03313    0.04104 = 
         0.04867    0.01653    0.01521    0.01743 
AFIX  43 
H98   2    0.018069    0.756247    0.895450    11.00000   -1.20000 
AFIX   0 
C99   1    0.013950    0.828360    0.959020    11.00000    0.04516    0.03977 = 
         0.07076    0.01948    0.02631    0.02405 
AFIX  43 
H99   2   -0.012019    0.862847    0.940953    11.00000   -1.20000 
AFIX   0 
C100  1    0.034253    0.840939    1.012120    11.00000    0.04577    0.03460 = 
         0.07468    0.00021    0.02631    0.01770 
AFIX  43 
H100  2    0.021373    0.883806    1.030477    11.00000   -1.20000 
AFIX   0 
C101  1    0.072949    0.792118    1.038813    11.00000    0.05184    0.04860 = 
         0.04979   -0.00151    0.01594    0.02046 
AFIX  43 
H101  2    0.087167    0.801510    1.075417    11.00000   -1.20000 
AFIX   0 
C102  1    0.091149    0.728931    1.011930    11.00000    0.04082    0.04092 = 
         0.04442    0.00780    0.01251    0.01992 
AFIX  43 
H102  2    0.118735    0.695610    1.030247    11.00000   -1.20000 
AFIX   0 
C103  1    0.086127    0.645670    0.928178    11.00000    0.02256    0.03069 = 
         0.03788    0.00872    0.01128    0.00919 
C104  1   -0.093234    0.350183    0.822190    11.00000    0.03183    0.02936 = 
         0.03943    0.00788    0.00391    0.01172 
C105  1   -0.131813    0.309490    0.771091    11.00000    0.06157    0.05023 = 
         0.03867    0.01280    0.00331   -0.00602 
AFIX  43 
H105  2   -0.103629    0.328121    0.745311    11.00000   -1.20000 
AFIX   0 
C106  1   -0.211519    0.241646    0.757806    11.00000    0.08617    0.06880 = 
         0.04692    0.00586   -0.00760   -0.03044 
AFIX  43 
H106  2   -0.236170    0.212339    0.723039    11.00000   -1.20000 
AFIX   0 
C107  1   -0.255581    0.215996    0.794124    11.00000    0.05763    0.05502 = 
         0.06501    0.01925   -0.00118   -0.01427 
AFIX  43 
H107  2   -0.312013    0.171099    0.784276    11.00000   -1.20000 
AFIX   0 
C108  1   -0.217360    0.255764    0.844594    11.00000    0.05223    0.04432 = 
         0.06381    0.01314    0.01985    0.00432 
AFIX  43 
H108  2   -0.246511    0.237779    0.870156    11.00000   -1.20000 
AFIX   0 
C109  1   -0.136275    0.322155    0.858386    11.00000    0.04554    0.03698 = 
         0.04545    0.00800    0.01331    0.00738 
AFIX  43 
H109  2   -0.109793    0.348931    0.893615    11.00000   -1.20000 
AFIX   0 
C110  1   -0.007742    0.426212    0.838336    11.00000    0.02398    0.02881 = 
         0.03873    0.00689    0.00476    0.01338 
C111  1    0.470719    0.540845    0.913559    11.00000    0.03370    0.05304 = 
         0.04377    0.02139    0.00506    0.02260 
AFIX 137 
H11A  2    0.491821    0.504083    0.893251    11.00000   -1.50000 
H11B  2    0.451010    0.515502    0.941281    11.00000   -1.50000 
H11C  2    0.521154    0.593185    0.928573    11.00000   -1.50000 
AFIX   0 
C112  1    0.643015    0.752902    0.702960    11.00000    0.04249    0.14242 = 
         0.12572    0.08884    0.04619    0.04086 
AFIX 137 
H11D  2    0.669848    0.768206    0.740487    11.00000   -1.50000 
H11E  2    0.674319    0.796339    0.686830    11.00000   -1.50000 
H11F  2    0.650510    0.701369    0.689809    11.00000   -1.50000 
AFIX   0 
O39   4   -0.252631    0.633975    0.554790    11.00000    0.19420    0.18909 = 
         0.17803    0.02951    0.04583    0.07573 
C113  1   -0.215102    0.610230    0.642451    11.00000    0.14269    0.14377 = 
         0.10148    0.01990    0.03357    0.04159 
AFIX 137 
H11G  2   -0.152354    0.620137    0.639711    11.00000   -1.50000 
H11H  2   -0.247729    0.550985    0.636598    11.00000   -1.50000 
H11I  2   -0.212726    0.636206    0.677003    11.00000   -1.50000 
AFIX   0 
C114  1   -0.264431    0.645689    0.603048    11.00000    0.24623    0.24685 = 
         0.24499    0.04430    0.07532    0.09030 
AFIX  23 
H11J  2   -0.331053    0.622307    0.599821    11.00000   -1.20000 
H11K  2   -0.244842    0.705545    0.616236    11.00000   -1.20000 
AFIX   0 
C115  1   -0.312301    0.653902    0.514453    11.00000    0.18912    0.18409 = 
         0.18940    0.04441    0.04326    0.07747 
AFIX  23 
H11L  2   -0.310151    0.711159    0.523738    11.00000   -1.20000 
H11M  2   -0.376593    0.616385    0.507072    11.00000   -1.20000 
AFIX   0 
C116  1   -0.275279    0.643157    0.469238    11.00000    0.18313    0.16709 = 
         0.15775    0.03832    0.02713    0.06115 
AFIX 137 
H11N  2   -0.313211    0.590303    0.446170    11.00000   -1.50000 
H11O  2   -0.211778    0.644419    0.481326    11.00000   -1.50000 
H11P  2   -0.276541    0.687696    0.450533    11.00000   -1.50000 
  
AFIX   0 
HKLF 4 
  
  
  
  
REM  ic19479 in P-1 
REM wR2 = 0.145802, GooF = S = 1.02802, Restrained GooF = 1.03465 for all data 
REM R1 = 0.047427 for 23627 Fo > 4sig(Fo) and 0.067475 for all 31323 data 
REM 1632 parameters refined using 87 restraints 
  
END 
  
WGHT      0.0709      7.4349 
  
REM Highest difference peak  1.523,  deepest hole -0.716,  1-sigma level  0.079 
Q1    1   0.6049  0.8606  0.5769  11.00000  0.05    1.52 
Q2    1   0.5828  0.7778  0.5879  11.00000  0.05    1.26 
Q3    1   0.5891  0.8974  0.6275  11.00000  0.05    1.16 
Q4    1   0.6136  0.9121  0.6134  11.00000  0.05    1.12 
Q5    1   0.5919  0.8141  0.5984  11.00000  0.05    1.11 
Q6    1   0.5387  0.8199  0.5736  11.00000  0.05    1.10 
Q7    1   0.5246  0.8032  0.5658  11.00000  0.05    1.07 
Q8    1   0.0990  0.2922  0.7607  11.00000  0.05    0.83 
Q9    1  -0.3226  0.5903  0.5591  11.00000  0.05    0.82 
Q10   1   0.0225  0.8086  0.4784  11.00000  0.05    0.61 
Q11   1   0.6026  0.9062  0.6664  11.00000  0.05    0.57 
Q12   1   0.3000  0.4544  0.7706  11.00000  0.05    0.55 
Q13   1   0.5971  1.0899  0.9464  11.00000  0.05    0.50 
Q14   1   0.0430  0.8339  0.4856  11.00000  0.05    0.49 
Q15   1   0.3647  0.3790  0.7773  11.00000  0.05    0.48 
Q16   1   0.2844  0.3284  0.7555  11.00000  0.05    0.46 
Q17   1   0.5619  1.0272  0.8571  11.00000  0.05    0.44 
Q18   1  -0.2391  0.6597  0.6073  11.00000  0.05    0.44 
Q19   1   0.6109  1.0925  0.8910  11.00000  0.05    0.43 
Q20   1  -0.1002  0.2235  0.6541  11.00000  0.05    0.43 
;
_shelx_res_checksum              42266

_shelx_fab_file                  
; 
    2    0    0     -9.54      0.00 
    3    0    0     16.05      0.00 
    4    0    0      3.11      0.00 
    5    0    0     -0.15      0.00 
    6    0    0      5.37      0.00 
    7    0    0     -3.53      0.00 
    8    0    0      2.42      0.00 
    9    0    0     -0.44      0.00 
   10    0    0     -1.92      0.00 
   11    0    0      0.09      0.00 
   12    0    0      3.08      0.00 
   13    0    0      2.50      0.00 
   14    0    0     -0.19      0.00 
   15    0    0      0.30      0.00 
   16    0    0      0.71      0.00 
   17    0    0     -0.05      0.00 
   18    0    0     -1.94      0.00 
  -19    1    0     -1.01      0.00 
  -18    1    0     -1.19      0.00 
  -17    1    0      0.44      0.00 
  -16    1    0      0.07      0.00 
  -15    1    0      0.26      0.00 
  -14    1    0      0.64      0.00 
  -13    1    0      2.26      0.00 
  -12    1    0      0.82      0.00 
  -11    1    0     -0.74      0.00 
  -10    1    0     -1.56      0.00 
   -9    1    0      0.90      0.00 
   -8    1    0      3.14      0.00 
   -7    1    0     -2.30      0.00 
   -6    1    0      1.59      0.00 
   -5    1    0     -8.70      0.00 
   -4    1    0      9.27      0.00 
   -3    1    0     32.94      0.00 
   -2    1    0     17.68      0.00 
    1    1    0    -23.66      0.00 
    2    1    0    -22.92      0.00 
    3    1    0     26.52      0.00 
    4    1    0     12.29      0.00 
    5    1    0      1.56      0.00 
    6    1    0     -2.36      0.00 
    7    1    0     -3.69      0.00 
    8    1    0      2.81      0.00 
    9    1    0      3.20      0.00 
   10    1    0      0.52      0.00 
   11    1    0      1.37      0.00 
   12    1    0      3.61      0.00 
   13    1    0      1.29      0.00 
   14    1    0     -0.08      0.00 
   15    1    0      0.52      0.00 
   16    1    0      1.13      0.00 
   17    1    0     -0.40      0.00 
   18    1    0     -1.58      0.00 
  -19    2    0     -0.49      0.00 
  -18    2    0     -0.55      0.00 
  -17    2    0      0.17      0.00 
  -16    2    0     -0.29      0.00 
  -15    2    0      0.56      0.00 
  -14    2    0      0.40      0.00 
  -13    2    0     -0.12      0.00 
  -12    2    0     -0.36      0.00 
  -11    2    0      0.00      0.00 
  -10    2    0      0.42      0.00 
   -9    2    0      0.97      0.00 
   -8    2    0     -1.63      0.00 
   -7    2    0     -2.03      0.00 
   -6    2    0     -3.67      0.00 
   -5    2    0      0.67      0.00 
   -4    2    0     28.70      0.00 
   -3    2    0     21.63      0.00 
   -2    2    0     -6.71      0.00 
   -1    2    0     58.85      0.00 
    0    2    0     49.35      0.00 
    1    2    0    -17.90      0.00 
    2    2    0     -3.65      0.00 
    3    2    0     31.17      0.00 
    4    2    0      2.14      0.00 
    5    2    0     -7.40      0.00 
    6    2    0     -4.96      0.00 
    7    2    0      3.87      0.00 
    8    2    0      6.78      0.00 
    9    2    0      6.26      0.00 
   10    2    0      0.92      0.00 
   11    2    0      0.75      0.00 
   12    2    0      1.72      0.00 
   13    2    0     -0.06      0.00 
   14    2    0     -0.43      0.00 
   15    2    0      0.29      0.00 
   16    2    0      1.12      0.00 
   17    2    0     -0.47      0.00 
   18    2    0     -0.99      0.00 
  -19    3    0     -0.58      0.00 
  -18    3    0     -0.59      0.00 
  -17    3    0     -0.50      0.00 
  -16    3    0     -0.48      0.00 
  -15    3    0     -0.34      0.00 
  -14    3    0     -1.23      0.00 
  -13    3    0     -1.21      0.00 
  -12    3    0     -0.25      0.00 
  -11    3    0     -0.51      0.00 
  -10    3    0      0.15      0.00 
   -9    3    0     -2.04      0.00 
   -8    3    0     -3.60      0.00 
   -7    3    0      4.32      0.00 
   -6    3    0     -2.00      0.00 
   -5    3    0     12.95      0.00 
   -4    3    0     19.87      0.00 
   -3    3    0    -26.43      0.00 
   -2    3    0    -32.82      0.00 
   -1    3    0     11.19      0.00 
    0    3    0     -5.46      0.00 
    1    3    0     21.49      0.00 
    2    3    0    -12.08      0.00 
    3    3    0      8.36      0.00 
    4    3    0     -6.68      0.00 
    5    3    0     -5.28      0.00 
    6    3    0      2.54      0.00 
    7    3    0      9.00      0.00 
    8    3    0      6.13      0.00 
    9    3    0      2.61      0.00 
   10    3    0     -1.17      0.00 
   11    3    0     -1.08      0.00 
   12    3    0     -0.61      0.00 
   13    3    0     -1.06      0.00 
   14    3    0     -1.10      0.00 
   15    3    0      0.24      0.00 
   16    3    0      0.67      0.00 
   17    3    0     -0.59      0.00 
  -19    4    0     -0.44      0.00 
  -18    4    0     -0.19      0.00 
  -17    4    0     -0.78      0.00 
  -16    4    0     -0.54      0.00 
  -15    4    0     -1.13      0.00 
  -14    4    0     -1.06      0.00 
  -13    4    0     -0.83      0.00 
  -12    4    0     -1.68      0.00 
  -11    4    0     -1.61      0.00 
  -10    4    0      0.23      0.00 
   -9    4    0     -2.57      0.00 
   -8    4    0      1.51      0.00 
   -7    4    0      8.67      0.00 
   -6    4    0     -2.75      0.00 
   -5    4    0      9.67      0.00 
   -4    4    0     -4.58      0.00 
   -3    4    0    -48.78      0.00 
   -2    4    0    -20.98      0.00 
   -1    4    0    -11.60      0.00 
    0    4    0    -12.86      0.00 
    1    4    0     17.28      0.00 
    2    4    0    -28.01      0.00 
    3    4    0     -3.34      0.00 
    4    4    0      2.55      0.00 
    5    4    0      0.35      0.00 
    6    4    0      4.79      0.00 
    7    4    0      4.21      0.00 
    8    4    0      0.63      0.00 
    9    4    0     -1.84      0.00 
   10    4    0     -1.04      0.00 
   11    4    0     -1.55      0.00 
   12    4    0     -0.94      0.00 
   13    4    0     -1.06      0.00 
   14    4    0     -1.26      0.00 
   15    4    0      0.28      0.00 
   16    4    0      0.35      0.00 
   17    4    0     -0.48      0.00 
  -19    5    0      1.05      0.00 
  -18    5    0      0.39      0.00 
  -17    5    0      0.14      0.00 
  -16    5    0     -0.16      0.00 
  -15    5    0     -0.65      0.00 
  -14    5    0     -0.54      0.00 
  -13    5    0     -1.86      0.00 
  -12    5    0     -3.20      0.00 
  -11    5    0     -0.48      0.00 
  -10    5    0      0.72      0.00 
   -9    5    0     -2.01      0.00 
   -8    5    0      4.53      0.00 
   -7    5    0      3.82      0.00 
   -6    5    0     -4.88      0.00 
   -5    5    0      0.62      0.00 
   -4    5    0    -13.72      0.00 
   -3    5    0    -34.41      0.00 
   -2    5    0     -6.26      0.00 
   -1    5    0    -25.64      0.00 
    0    5    0    -13.85      0.00 
    1    5    0     -0.42      0.00 
    2    5    0    -18.09      0.00 
    3    5    0     -2.80      0.00 
    4    5    0      9.08      0.00 
    5    5    0     -1.86      0.00 
    6    5    0     -0.34      0.00 
    7    5    0     -1.66      0.00 
    8    5    0     -1.18      0.00 
    9    5    0     -0.36      0.00 
   10    5    0      1.06      0.00 
   11    5    0     -1.62      0.00 
   12    5    0     -0.72      0.00 
   13    5    0     -1.01      0.00 
   14    5    0     -1.39      0.00 
   15    5    0      0.56      0.00 
   16    5    0      0.08      0.00 
  -20    6    0     -0.82      0.00 
  -19    6    0      2.43      0.00 
  -18    6    0      0.60      0.00 
  -17    6    0      1.49      0.00 
  -16    6    0     -0.62      0.00 
  -15    6    0     -0.49      0.00 
  -14    6    0     -0.88      0.00 
  -13    6    0     -2.28      0.00 
  -12    6    0     -2.25      0.00 
  -11    6    0      0.88      0.00 
  -10    6    0     -0.64      0.00 
   -9    6    0     -1.87      0.00 
   -8    6    0      2.78      0.00 
   -7    6    0     -1.21      0.00 
   -6    6    0     -2.48      0.00 
   -5    6    0     -4.47      0.00 
   -4    6    0     -7.81      0.00 
   -3    6    0    -12.40      0.00 
   -2    6    0     -6.84      0.00 
   -1    6    0    -26.78      0.00 
    0    6    0    -11.65      0.00 
    1    6    0     -3.93      0.00 
    2    6    0     -1.88      0.00 
    3    6    0     -5.51      0.00 
    4    6    0      6.97      0.00 
    5    6    0     -5.12      0.00 
    6    6    0     -3.09      0.00 
    7    6    0     -0.29      0.00 
    8    6    0      1.03      0.00 
    9    6    0      1.95      0.00 
   10    6    0      0.02      0.00 
   11    6    0     -2.72      0.00 
   12    6    0     -0.85      0.00 
   13    6    0     -0.74      0.00 
   14    6    0     -0.90      0.00 
   15    6    0      0.90      0.00 
   16    6    0     -0.57      0.00 
  -20    7    0     -0.47      0.00 
  -19    7    0      1.79      0.00 
  -18    7    0      0.78      0.00 
  -17    7    0      1.43      0.00 
  -16    7    0     -0.96      0.00 
  -15    7    0      0.27      0.00 
  -14    7    0      0.50      0.00 
  -13    7    0     -0.89      0.00 
  -12    7    0     -0.42      0.00 
  -11    7    0      0.54      0.00 
  -10    7    0     -2.04      0.00 
   -9    7    0     -0.97      0.00 
   -8    7    0      0.00      0.00 
   -7    7    0     -0.77      0.00 
   -6    7    0     -0.65      0.00 
   -5    7    0     -6.88      0.00 
   -4    7    0      0.27      0.00 
   -3    7    0      0.07      0.00 
   -2    7    0    -12.58      0.00 
   -1    7    0    -15.99      0.00 
    0    7    0     -6.40      0.00 
    1    7    0      2.15      0.00 
    2    7    0      3.47      0.00 
    3    7    0     -7.85      0.00 
    4    7    0      4.10      0.00 
    5    7    0     -2.94      0.00 
    6    7    0     -0.55      0.00 
    7    7    0      2.63      0.00 
    8    7    0      0.19      0.00 
    9    7    0      0.99      0.00 
   10    7    0     -1.96      0.00 
   11    7    0     -2.25      0.00 
   12    7    0     -0.06      0.00 
   13    7    0     -0.38      0.00 
   14    7    0     -0.05      0.00 
   15    7    0      0.65      0.00 
  -20    8    0     -0.03      0.00 
  -19    8    0     -0.08      0.00 
  -18    8    0      1.26      0.00 
  -17    8    0      0.74      0.00 
  -16    8    0      0.11      0.00 
  -15    8    0      1.23      0.00 
  -14    8    0      1.58      0.00 
  -13    8    0     -0.36      0.00 
  -12    8    0      0.33      0.00 
  -11    8    0     -1.00      0.00 
  -10    8    0     -2.40      0.00 
   -9    8    0      0.12      0.00 
   -8    8    0     -1.53      0.00 
   -7    8    0      1.24      0.00 
   -6    8    0     -3.09      0.00 
   -5    8    0     -6.33      0.00 
   -4    8    0      6.05      0.00 
   -3    8    0      3.54      0.00 
   -2    8    0    -11.46      0.00 
   -1    8    0     -1.96      0.00 
    0    8    0     -0.56      0.00 
    1    8    0      5.61      0.00 
    2    8    0      0.64      0.00 
    3    8    0     -4.19      0.00 
    4    8    0      3.69      0.00 
    5    8    0      1.45      0.00 
    6    8    0      0.88      0.00 
    7    8    0      1.02      0.00 
    8    8    0     -1.49      0.00 
    9    8    0      0.64      0.00 
   10    8    0     -1.15      0.00 
   11    8    0     -0.85      0.00 
   12    8    0      0.30      0.00 
   13    8    0     -1.06      0.00 
   14    8    0      0.77      0.00 
   15    8    0      0.77      0.00 
  -20    9    0     -0.61      0.00 
  -19    9    0     -1.14      0.00 
  -18    9    0      1.20      0.00 
  -17    9    0     -0.41      0.00 
  -16    9    0     -0.14      0.00 
  -15    9    0      0.90      0.00 
  -14    9    0      0.97      0.00 
  -13    9    0      0.28      0.00 
  -12    9    0      0.92      0.00 
  -11    9    0     -1.70      0.00 
  -10    9    0     -0.68      0.00 
   -9    9    0      1.63      0.00 
   -8    9    0     -1.01      0.00 
   -7    9    0      1.86      0.00 
   -6    9    0     -4.85      0.00 
   -5    9    0     -2.51      0.00 
   -4    9    0      7.78      0.00 
   -3    9    0      3.04      0.00 
   -2    9    0     -4.30      0.00 
   -1    9    0      5.14      0.00 
    0    9    0      2.01      0.00 
    1    9    0      3.62      0.00 
    2    9    0     -0.33      0.00 
    3    9    0      1.99      0.00 
    4    9    0      2.64      0.00 
    5    9    0      2.79      0.00 
    6    9    0     -0.50      0.00 
    7    9    0     -0.96      0.00 
    8    9    0     -0.03      0.00 
    9    9    0      1.03      0.00 
   10    9    0      0.10      0.00 
   11    9    0     -0.74      0.00 
   12    9    0     -0.29      0.00 
   13    9    0     -1.37      0.00 
   14    9    0      1.63      0.00 
  -19   10    0     -0.88      0.00 
  -18   10    0      0.12      0.00 
  -17   10    0     -1.71      0.00 
  -16   10    0     -0.34      0.00 
  -15   10    0      1.83      0.00 
  -14   10    0      1.08      0.00 
  -13   10    0      1.97      0.00 
  -12   10    0      1.62      0.00 
  -11   10    0     -0.86      0.00 
  -10   10    0      1.84      0.00 
   -9   10    0      1.43      0.00 
   -8   10    0     -0.79      0.00 
   -7   10    0      0.40      0.00 
   -6   10    0     -3.93      0.00 
   -5   10    0     -0.26      0.00 
   -4   10    0      5.45      0.00 
   -3   10    0      3.59      0.00 
   -2   10    0      2.09      0.00 
   -1   10    0      4.68      0.00 
    0   10    0      2.86      0.00 
    1   10    0      1.20      0.00 
    2   10    0      2.17      0.00 
    3   10    0      3.99      0.00 
    4   10    0      0.43      0.00 
    5   10    0      2.15      0.00 
    6   10    0     -1.42      0.00 
    7   10    0     -0.96      0.00 
    8   10    0      1.40      0.00 
    9   10    0      0.74      0.00 
   10   10    0      0.16      0.00 
   11   10    0     -1.18      0.00 
   12   10    0     -1.01      0.00 
   13   10    0     -0.95      0.00 
  -19   11    0      0.32      0.00 
  -18   11    0     -0.31      0.00 
  -17   11    0     -1.29      0.00 
  -16   11    0      1.04      0.00 
  -15   11    0      2.43      0.00 
  -14   11    0      0.37      0.00 
  -13   11    0      2.02      0.00 
  -12   11    0      1.22      0.00 
  -11   11    0     -0.45      0.00 
  -10   11    0      1.51      0.00 
   -9   11    0     -1.39      0.00 
   -8   11    0     -1.22      0.00 
   -7   11    0     -0.32      0.00 
   -6   11    0     -1.18      0.00 
   -5   11    0      0.24      0.00 
   -4   11    0      4.29      0.00 
   -3   11    0      5.54      0.00 
   -2   11    0      3.72      0.00 
   -1   11    0      1.91      0.00 
    0   11    0      3.38      0.00 
    1   11    0      0.38      0.00 
    2   11    0      3.95      0.00 
    3   11    0      1.90      0.00 
    4   11    0     -1.19      0.00 
    5   11    0      0.95      0.00 
    6   11    0     -1.42      0.00 
    7   11    0     -0.83      0.00 
    8   11    0      0.95      0.00 
    9   11    0      0.60      0.00 
   10   11    0     -0.55      0.00 
   11   11    0     -1.59      0.00 
   12   11    0     -1.43      0.00 
   13   11    0     -0.51      0.00 
  -19   12    0      1.02      0.00 
  -18   12    0     -0.40      0.00 
  -17   12    0     -0.76      0.00 
  -16   12    0      0.53      0.00 
  -15   12    0      0.66      0.00 
  -14   12    0     -0.76      0.00 
  -13   12    0      1.26      0.00 
  -12   12    0      0.31      0.00 
  -11   12    0     -0.82      0.00 
  -10   12    0     -0.42      0.00 
   -9   12    0     -2.21      0.00 
   -8   12    0      0.26      0.00 
   -7   12    0      1.20      0.00 
   -6   12    0      0.68      0.00 
   -5   12    0      0.67      0.00 
   -4   12    0      4.37      0.00 
   -3   12    0      4.71      0.00 
   -2   12    0      2.39      0.00 
   -1   12    0      0.36      0.00 
    0   12    0      2.56      0.00 
    1   12    0     -0.13      0.00 
    2   12    0      2.37      0.00 
    3   12    0     -1.53      0.00 
    4   12    0     -1.89      0.00 
    5   12    0      0.06      0.00 
    6   12    0     -0.99      0.00 
    7   12    0     -0.62      0.00 
    8   12    0      0.39      0.00 
    9   12    0      1.26      0.00 
   10   12    0     -0.63      0.00 
   11   12    0     -1.19      0.00 
   12   12    0     -0.63      0.00 
  -19   13    0     -0.15      0.00 
  -18   13    0     -0.75      0.00 
  -17   13    0     -0.79      0.00 
  -16   13    0     -0.70      0.00 
  -15   13    0      0.24      0.00 
  -14   13    0     -0.05      0.00 
  -13   13    0      0.47      0.00 
  -12   13    0     -0.79      0.00 
  -11   13    0     -0.76      0.00 
  -10   13    0     -0.93      0.00 
   -9   13    0     -0.63      0.00 
   -8   13    0      1.31      0.00 
   -7   13    0      1.01      0.00 
   -6   13    0      0.96      0.00 
   -5   13    0      2.18      0.00 
   -4   13    0      3.46      0.00 
   -3   13    0      2.03      0.00 
   -2   13    0      0.70      0.00 
   -1   13    0     -0.93      0.00 
    0   13    0     -0.50      0.00 
    1   13    0     -1.09      0.00 
    2   13    0     -0.78      0.00 
    3   13    0     -2.84      0.00 
    4   13    0     -0.54      0.00 
    5   13    0      0.26      0.00 
    6   13    0     -0.18      0.00 
    7   13    0      0.84      0.00 
    8   13    0      0.94      0.00 
    9   13    0      2.05      0.00 
   10   13    0      0.03      0.00 
   11   13    0     -0.37      0.00 
  -19   14    0     -1.02      0.00 
  -18   14    0     -0.06      0.00 
  -17   14    0     -0.43      0.00 
  -16   14    0     -0.77      0.00 
  -15   14    0      0.74      0.00 
  -14   14    0     -0.03      0.00 
  -13   14    0     -1.27      0.00 
  -12   14    0     -1.08      0.00 
  -11   14    0      0.36      0.00 
  -10   14    0     -1.03      0.00 
   -9   14    0     -0.59      0.00 
   -8   14    0      0.57      0.00 
   -7   14    0      0.24      0.00 
   -6   14    0      2.97      0.00 
   -5   14    0      2.75      0.00 
   -4   14    0      0.09      0.00 
   -3   14    0     -0.13      0.00 
   -2   14    0     -1.20      0.00 
   -1   14    0     -1.93      0.00 
    0   14    0     -2.55      0.00 
    1   14    0     -0.91      0.00 
    2   14    0     -2.15      0.00 
    3   14    0     -1.17      0.00 
    4   14    0      1.36      0.00 
    5   14    0      0.39      0.00 
    6   14    0      0.57      0.00 
    7   14    0      1.91      0.00 
    8   14    0      0.81      0.00 
    9   14    0      1.09      0.00 
   10   14    0      0.00      0.00 
  -18   15    0      0.18      0.00 
  -17   15    0     -0.70      0.00 
  -16   15    0     -0.98      0.00 
  -15   15    0      0.31      0.00 
  -14   15    0     -0.92      0.00 
  -13   15    0     -1.42      0.00 
  -12   15    0      0.40      0.00 
  -11   15    0      1.00      0.00 
  -10   15    0     -2.27      0.00 
   -9   15    0     -1.39      0.00 
   -8   15    0      0.38      0.00 
   -7   15    0      0.43      0.00 
   -6   15    0      3.20      0.00 
   -5   15    0     -0.54      0.00 
   -4   15    0     -2.50      0.00 
   -3   15    0      0.26      0.00 
   -2   15    0     -2.10      0.00 
   -1   15    0     -1.72      0.00 
    0   15    0     -2.05      0.00 
    1   15    0     -0.32      0.00 
    2   15    0     -1.94      0.00 
    3   15    0      0.41      0.00 
    4   15    0      0.95      0.00 
    5   15    0     -0.25      0.00 
    6   15    0      0.06      0.00 
    7   15    0      0.65      0.00 
    8   15    0     -0.63      0.00 
    9   15    0     -0.61      0.00 
  -18   16    0     -0.36      0.00 
  -17   16    0     -0.59      0.00 
  -16   16    0     -0.99      0.00 
  -15   16    0      0.03      0.00 
  -14   16    0     -1.19      0.00 
  -13   16    0      0.02      0.00 
  -12   16    0      1.20      0.00 
  -11   16    0      0.15      0.00 
  -10   16    0     -2.52      0.00 
   -9   16    0     -1.03      0.00 
   -8   16    0      0.06      0.00 
   -7   16    0     -0.49      0.00 
   -6   16    0      0.55      0.00 
   -5   16    0     -2.73      0.00 
   -4   16    0     -1.62      0.00 
   -3   16    0      0.31      0.00 
   -2   16    0     -2.46      0.00 
   -1   16    0     -0.97      0.00 
    0   16    0     -0.43      0.00 
    1   16    0     -0.63      0.00 
    2   16    0     -1.68      0.00 
    3   16    0     -0.35      0.00 
    4   16    0     -0.79      0.00 
    5   16    0     -0.44      0.00 
    6   16    0     -1.41      0.00 
    7   16    0     -0.96      0.00 
    8   16    0     -1.65      0.00 
  -17   17    0     -0.20      0.00 
  -16   17    0     -1.10      0.00 
  -15   17    0     -0.31      0.00 
  -14   17    0     -1.34      0.00 
  -13   17    0      0.65      0.00 
  -12   17    0      1.19      0.00 
  -11   17    0      0.23      0.00 
  -10   17    0     -0.34      0.00 
   -9   17    0     -0.37      0.00 
   -8   17    0     -0.66      0.00 
   -7   17    0     -1.48      0.00 
   -6   17    0     -1.20      0.00 
   -5   17    0     -2.63      0.00 
   -4   17    0     -0.99      0.00 
   -3   17    0     -0.79      0.00 
   -2   17    0     -1.09      0.00 
   -1   17    0      0.10      0.00 
    0   17    0     -0.10      0.00 
    1   17    0     -2.05      0.00 
    2   17    0     -1.61      0.00 
    3   17    0     -1.58      0.00 
    4   17    0     -0.54      0.00 
    5   17    0     -0.19      0.00 
    6   17    0     -2.43      0.00 
    7   17    0     -1.19      0.00 
  -16   18    0     -0.79      0.00 
  -15   18    0     -0.51      0.00 
  -14   18    0     -1.16      0.00 
  -13   18    0      0.49      0.00 
  -12   18    0      2.12      0.00 
  -11   18    0      1.31      0.00 
  -10   18    0      1.69      0.00 
   -9   18    0      0.03      0.00 
   -8   18    0     -0.89      0.00 
   -7   18    0     -1.79      0.00 
   -6   18    0     -1.34      0.00 
   -5   18    0     -1.72      0.00 
   -4   18    0     -0.18      0.00 
   -3   18    0     -0.42      0.00 
   -2   18    0     -0.43      0.00 
   -1   18    0     -0.41      0.00 
    0   18    0     -1.29      0.00 
    1   18    0     -2.29      0.00 
    2   18    0     -0.41      0.00 
    3   18    0     -1.01      0.00 
    4   18    0      0.84      0.00 
    5   18    0     -0.68      0.00 
  -15   19    0     -0.69      0.00 
  -14   19    0     -0.84      0.00 
  -13   19    0     -0.09      0.00 
  -12   19    0      2.66      0.00 
  -11   19    0      1.26      0.00 
  -10   19    0      2.00      0.00 
   -9   19    0      0.72      0.00 
   -8   19    0     -0.85      0.00 
   -7   19    0     -1.21      0.00 
   -6   19    0     -0.12      0.00 
   -5   19    0     -0.36      0.00 
   -4   19    0      0.16      0.00 
   -3   19    0     -0.69      0.00 
   -2   19    0     -1.58      0.00 
   -1   19    0      0.01      0.00 
    0   19    0     -1.11      0.00 
    1   19    0     -0.98      0.00 
    2   19    0      0.84      0.00 
    3   19    0      0.15      0.00 
    4   19    0      0.87      0.00 
  -14   20    0     -0.69      0.00 
  -13   20    0     -0.96      0.00 
  -12   20    0      1.59      0.00 
  -11   20    0      0.77      0.00 
  -10   20    0      1.37      0.00 
   -9   20    0      1.32      0.00 
   -8   20    0     -0.79      0.00 
   -7   20    0     -0.30      0.00 
   -6   20    0      0.58      0.00 
   -5   20    0     -0.03      0.00 
   -4   20    0     -0.22      0.00 
   -3   20    0     -0.33      0.00 
   -2   20    0     -1.00      0.00 
   -1   20    0      1.11      0.00 
    0   20    0     -1.10      0.00 
    1   20    0     -0.32      0.00 
    2   20    0      1.30      0.00 
  -13   21    0     -1.46      0.00 
  -11   21    0      0.88      0.00 
  -10   21    0      0.08      0.00 
   -9   21    0      1.24      0.00 
   -8   21    0     -0.48      0.00 
   -7   21    0     -0.03      0.00 
   -6   21    0      0.64      0.00 
   -5   21    0      0.26      0.00 
   -4   21    0     -0.12      0.00 
   -3   21    0      0.11      0.00 
   -2   21    0     -0.51      0.00 
   -1   21    0      0.30      0.00 
    0   21    0     -0.95      0.00 
  -10   22    0     -0.86      0.00 
   -9   22    0      1.10      0.00 
   -8   22    0      0.07      0.00 
   -7   22    0     -0.25      0.00 
   -6   22    0      0.54      0.00 
   -5   22    0     -0.08      0.00 
   -4   22    0     -0.84      0.00 
   -3   22    0     -0.14      0.00 
    3  -22    1      0.11      0.00 
    4  -22    1     -0.17      0.00 
    5  -22    1     -0.36      0.00 
    6  -22    1     -0.43      0.00 
    7  -22    1      0.85      0.00 
    8  -22    1      1.25      0.00 
    9  -22    1     -0.23      0.00 
   10  -22    1      0.27      0.00 
    0  -21    1      1.73      0.00 
    1  -21    1      0.25      0.00 
    2  -21    1      1.40      0.00 
    3  -21    1     -0.71      0.00 
    4  -21    1     -0.64      0.00 
    5  -21    1     -0.10      0.00 
    6  -21    1     -0.14      0.00 
    7  -21    1      1.00      0.00 
    8  -21    1      1.73      0.00 
    9  -21    1     -0.64      0.00 
   10  -21    1     -0.68      0.00 
   11  -21    1     -1.20      0.00 
   12  -21    1     -2.24      0.00 
   13  -21    1      0.06      0.00 
   -2  -20    1      0.21      0.00 
   -1  -20    1      1.10      0.00 
    0  -20    1      1.34      0.00 
    1  -20    1     -0.13      0.00 
    2  -20    1      1.51      0.00 
    3  -20    1     -0.09      0.00 
    4  -20    1     -0.15      0.00 
    5  -20    1      0.41      0.00 
    6  -20    1     -0.09      0.00 
    7  -20    1      1.16      0.00 
    8  -20    1      1.49      0.00 
    9  -20    1     -0.74      0.00 
   10  -20    1     -0.85      0.00 
   11  -20    1     -0.20      0.00 
   12  -20    1     -2.84      0.00 
   13  -20    1     -0.74      0.00 
   14  -20    1      0.26      0.00 
   -4  -19    1     -0.65      0.00 
   -3  -19    1      0.42      0.00 
   -2  -19    1      0.77      0.00 
   -1  -19    1      1.39      0.00 
    0  -19    1      1.23      0.00 
    1  -19    1      1.02      0.00 
    2  -19    1      0.83      0.00 
    3  -19    1     -0.02      0.00 
    4  -19    1     -0.62      0.00 
    5  -19    1      0.39      0.00 
    6  -19    1     -0.02      0.00 
    7  -19    1      1.06      0.00 
    8  -19    1      0.62      0.00 
    9  -19    1     -0.29      0.00 
   10  -19    1     -0.30      0.00 
   11  -19    1      0.72      0.00 
   12  -19    1     -1.95      0.00 
   13  -19    1     -1.05      0.00 
   14  -19    1      0.81      0.00 
   15  -19    1      0.55      0.00 
   -6  -18    1      0.95      0.00 
   -5  -18    1      0.72      0.00 
   -4  -18    1     -0.52      0.00 
   -3  -18    1      0.97      0.00 
   -2  -18    1      1.13      0.00 
   -1  -18    1      1.50      0.00 
    0  -18    1      0.39      0.00 
    1  -18    1      0.14      0.00 
    2  -18    1     -0.64      0.00 
    3  -18    1      0.04      0.00 
    4  -18    1     -0.36      0.00 
    5  -18    1      0.67      0.00 
    6  -18    1     -0.21      0.00 
    7  -18    1      0.07      0.00 
    8  -18    1     -0.44      0.00 
    9  -18    1      0.11      0.00 
   10  -18    1      1.17      0.00 
   11  -18    1      2.12      0.00 
   12  -18    1     -0.28      0.00 
   13  -18    1     -1.04      0.00 
   14  -18    1      1.36      0.00 
   15  -18    1      0.54      0.00 
   16  -18    1      0.56      0.00 
   -7  -17    1     -0.56      0.00 
   -6  -17    1      0.80      0.00 
   -5  -17    1     -0.01      0.00 
   -4  -17    1      0.01      0.00 
   -3  -17    1     -0.03      0.00 
   -2  -17    1      0.64      0.00 
   -1  -17    1     -0.13      0.00 
    0  -17    1     -0.93      0.00 
    1  -17    1     -0.38      0.00 
    2  -17    1      0.85      0.00 
    3  -17    1      0.26      0.00 
    4  -17    1     -0.18      0.00 
    5  -17    1      0.46      0.00 
    6  -17    1     -1.42      0.00 
    7  -17    1     -1.08      0.00 
    8  -17    1     -0.97      0.00 
    9  -17    1      0.42      0.00 
   10  -17    1      3.01      0.00 
   11  -17    1      2.21      0.00 
   12  -17    1     -0.35      0.00 
   13  -17    1     -0.78      0.00 
   14  -17    1      1.26      0.00 
   15  -17    1     -0.03      0.00 
   16  -17    1     -0.10      0.00 
   17  -17    1     -0.49      0.00 
   -8  -16    1     -0.03      0.00 
   -7  -16    1     -1.49      0.00 
   -6  -16    1     -0.05      0.00 
   -5  -16    1      0.04      0.00 
   -4  -16    1     -0.86      0.00 
   -3  -16    1     -1.98      0.00 
   -2  -16    1      0.38      0.00 
   -1  -16    1     -0.93      0.00 
    0  -16    1      0.15      0.00 
    1  -16    1      0.24      0.00 
    2  -16    1      1.53      0.00 
    3  -16    1     -0.90      0.00 
    4  -16    1      0.05      0.00 
    5  -16    1     -0.04      0.00 
    6  -16    1     -3.21      0.00 
    7  -16    1     -1.38      0.00 
    8  -16    1     -0.95      0.00 
    9  -16    1      0.24      0.00 
   10  -16    1      2.61      0.00 
   11  -16    1     -0.21      0.00 
   12  -16    1     -1.33      0.00 
   13  -16    1      0.08      0.00 
   14  -16    1      0.50      0.00 
   15  -16    1     -0.61      0.00 
   16  -16    1     -0.03      0.00 
   17  -16    1     -0.16      0.00 
   18  -16    1      0.50      0.00 
   -9  -15    1     -0.55      0.00 
   -8  -15    1     -0.82      0.00 
   -7  -15    1     -1.71      0.00 
   -6  -15    1     -0.60      0.00 
   -5  -15    1     -0.02      0.00 
   -4  -15    1     -2.10      0.00 
   -3  -15    1     -1.48      0.00 
   -2  -15    1      1.29      0.00 
   -1  -15    1     -0.58      0.00 
    0  -15    1      0.41      0.00 
    1  -15    1     -0.56      0.00 
    2  -15    1      0.43      0.00 
    3  -15    1     -0.79      0.00 
    4  -15    1     -0.40      0.00 
    5  -15    1     -2.15      0.00 
    6  -15    1     -3.85      0.00 
    7  -15    1     -0.24      0.00 
    8  -15    1     -0.53      0.00 
    9  -15    1     -0.71      0.00 
   10  -15    1      0.48      0.00 
   11  -15    1     -1.47      0.00 
   12  -15    1     -0.43      0.00 
   13  -15    1      0.87      0.00 
   14  -15    1     -0.23      0.00 
   15  -15    1     -0.60      0.00 
   16  -15    1      0.29      0.00 
   17  -15    1     -0.73      0.00 
   18  -15    1     -0.15      0.00 
  -10  -14    1      0.58      0.00 
   -9  -14    1     -1.10      0.00 
   -8  -14    1     -0.47      0.00 
   -7  -14    1     -0.99      0.00 
   -6  -14    1     -0.37      0.00 
   -5  -14    1      0.18      0.00 
   -4  -14    1     -1.09      0.00 
   -3  -14    1      0.78      0.00 
   -2  -14    1      0.61      0.00 
   -1  -14    1     -0.90      0.00 
    0  -14    1     -1.31      0.00 
    1  -14    1     -1.18      0.00 
    2  -14    1     -0.59      0.00 
    3  -14    1     -1.07      0.00 
    4  -14    1     -2.76      0.00 
    5  -14    1     -2.42      0.00 
    6  -14    1     -0.92      0.00 
    7  -14    1      1.05      0.00 
    8  -14    1     -0.42      0.00 
    9  -14    1     -1.10      0.00 
   10  -14    1      0.04      0.00 
   11  -14    1     -0.21      0.00 
   12  -14    1      0.49      0.00 
   13  -14    1     -0.46      0.00 
   14  -14    1     -1.07      0.00 
   15  -14    1     -0.69      0.00 
   16  -14    1     -0.34      0.00 
   17  -14    1     -1.42      0.00 
   18  -14    1      0.20      0.00 
  -11  -13    1      1.11      0.00 
  -10  -13    1      1.55      0.00 
   -9  -13    1     -0.40      0.00 
   -8  -13    1      0.28      0.00 
   -7  -13    1      0.42      0.00 
   -6  -13    1      0.72      0.00 
   -5  -13    1      0.57      0.00 
   -4  -13    1      0.56      0.00 
   -3  -13    1      1.26      0.00 
   -2  -13    1     -2.15      0.00 
   -1  -13    1     -1.35      0.00 
    0  -13    1     -3.06      0.00 
    1  -13    1     -1.15      0.00 
    2  -13    1     -0.70      0.00 
    3  -13    1     -1.19      0.00 
    4  -13    1     -2.43      0.00 
    5  -13    1      0.73      0.00 
    6  -13    1      0.91      0.00 
    7  -13    1      0.69      0.00 
    8  -13    1      0.05      0.00 
    9  -13    1      0.33      0.00 
   10  -13    1      0.41      0.00 
   11  -13    1      0.21      0.00 
   12  -13    1     -0.17      0.00 
   13  -13    1     -2.06      0.00 
   14  -13    1     -0.73      0.00 
   15  -13    1     -0.35      0.00 
   16  -13    1     -1.31      0.00 
   17  -13    1     -1.12      0.00 
   18  -13    1      0.72      0.00 
   19  -13    1     -0.34      0.00 
  -12  -12    1      0.78      0.00 
  -11  -12    1      2.37      0.00 
  -10  -12    1      2.09      0.00 
   -9  -12    1      0.46      0.00 
   -8  -12    1      0.19      0.00 
   -7  -12    1      1.13      0.00 
   -6  -12    1      1.55      0.00 
   -5  -12    1     -0.19      0.00 
   -4  -12    1      0.83      0.00 
   -3  -12    1     -0.53      0.00 
   -2  -12    1     -4.08      0.00 
   -1  -12    1     -0.47      0.00 
    0  -12    1     -2.38      0.00 
    1  -12    1     -0.04      0.00 
    2  -12    1      1.47      0.00 
    3  -12    1      0.55      0.00 
    4  -12    1     -0.35      0.00 
    5  -12    1      1.65      0.00 
    6  -12    1      0.63      0.00 
    7  -12    1      1.66      0.00 
    8  -12    1      1.43      0.00 
    9  -12    1      1.05      0.00 
   10  -12    1     -1.03      0.00 
   11  -12    1      0.04      0.00 
   12  -12    1     -0.08      0.00 
   13  -12    1     -2.17      0.00 
   14  -12    1     -0.29      0.00 
   15  -12    1     -0.95      0.00 
   16  -12    1     -2.57      0.00 
   17  -12    1     -0.52      0.00 
   18  -12    1      0.60      0.00 
   19  -12    1     -0.98      0.00 
  -13  -11    1      0.19      0.00 
  -12  -11    1      1.18      0.00 
  -11  -11    1      2.35      0.00 
  -10  -11    1      1.34      0.00 
   -9  -11    1      0.59      0.00 
   -8  -11    1     -0.32      0.00 
   -7  -11    1      1.11      0.00 
   -6  -11    1      1.70      0.00 
   -5  -11    1     -1.52      0.00 
   -4  -11    1      0.67      0.00 
   -3  -11    1     -2.01      0.00 
   -2  -11    1     -2.27      0.00 
   -1  -11    1      1.95      0.00 
    0  -11    1      0.03      0.00 
    1  -11    1      0.44      0.00 
    2  -11    1      4.64      0.00 
    3  -11    1      3.67      0.00 
    4  -11    1      0.65      0.00 
    5  -11    1      0.62      0.00 
    6  -11    1      2.43      0.00 
    7  -11    1      2.19      0.00 
    8  -11    1      0.75      0.00 
    9  -11    1     -1.10      0.00 
   10  -11    1     -2.39      0.00 
   11  -11    1      1.02      0.00 
   12  -11    1      0.20      0.00 
   13  -11    1     -2.52      0.00 
   14  -11    1     -0.54      0.00 
   15  -11    1     -1.19      0.00 
   16  -11    1     -1.93      0.00 
   17  -11    1      0.71      0.00 
   18  -11    1      0.61      0.00 
   19  -11    1     -0.30      0.00 
  -14  -10    1     -1.18      0.00 
  -13  -10    1      0.67      0.00 
  -12  -10    1      0.68      0.00 
  -11  -10    1      1.80      0.00 
  -10  -10    1      1.08      0.00 
   -9  -10    1      0.79      0.00 
   -8  -10    1      0.18      0.00 
   -7  -10    1      0.87      0.00 
   -6  -10    1      1.01      0.00 
   -5  -10    1     -1.76      0.00 
   -4  -10    1      0.47      0.00 
   -3  -10    1     -1.19      0.00 
   -2  -10    1      1.82      0.00 
   -1  -10    1      2.84      0.00 
    0  -10    1      1.74      0.00 
    1  -10    1      0.57      0.00 
    2  -10    1      9.90      0.00 
    3  -10    1      6.97      0.00 
    4  -10    1     -0.27      0.00 
    5  -10    1      0.31      0.00 
    6  -10    1      3.75      0.00 
    7  -10    1     -0.70      0.00 
    8  -10    1     -0.87      0.00 
    9  -10    1     -2.75      0.00 
   10  -10    1     -1.06      0.00 
   11  -10    1      2.24      0.00 
   12  -10    1      0.09      0.00 
   13  -10    1     -1.43      0.00 
   14  -10    1      0.84      0.00 
   15  -10    1      0.27      0.00 
   16  -10    1     -0.70      0.00 
   17  -10    1      0.78      0.00 
   18  -10    1     -0.23      0.00 
   19  -10    1      0.02      0.00 
  -14   -9    1     -0.95      0.00 
  -13   -9    1      1.01      0.00 
  -12   -9    1      0.58      0.00 
  -11   -9    1      1.67      0.00 
  -10   -9    1      1.82      0.00 
   -9   -9    1      0.65      0.00 
   -8   -9    1      0.99      0.00 
   -7   -9    1     -0.68      0.00 
   -6   -9    1     -0.45      0.00 
   -5   -9    1     -0.40      0.00 
   -4   -9    1     -0.28      0.00 
   -3   -9    1      2.92      0.00 
   -2   -9    1      4.26      0.00 
   -1   -9    1      1.74      0.00 
    0   -9    1      3.48      0.00 
    1   -9    1      2.93      0.00 
    2   -9    1     15.13      0.00 
    3   -9    1      7.40      0.00 
    4   -9    1     -0.36      0.00 
    5   -9    1      2.86      0.00 
    6   -9    1      2.29      0.00 
    7   -9    1     -2.85      0.00 
    8   -9    1     -0.83      0.00 
    9   -9    1     -2.04      0.00 
   10   -9    1      1.15      0.00 
   11   -9    1      2.25      0.00 
   12   -9    1      0.32      0.00 
   13   -9    1      0.62      0.00 
   14   -9    1      1.28      0.00 
   15   -9    1     -0.17      0.00 
   16   -9    1     -1.18      0.00 
   17   -9    1     -0.31      0.00 
   18   -9    1     -1.04      0.00 
   19   -9    1     -0.32      0.00 
  -15   -8    1      0.99      0.00 
  -14   -8    1     -0.14      0.00 
  -13   -8    1      0.69      0.00 
  -12   -8    1      0.37      0.00 
  -11   -8    1      1.73      0.00 
  -10   -8    1      2.22      0.00 
   -9   -8    1     -0.21      0.00 
   -8   -8    1      0.14      0.00 
   -7   -8    1     -3.01      0.00 
   -6   -8    1     -0.70      0.00 
   -5   -8    1      3.22      0.00 
   -4   -8    1     -0.97      0.00 
   -3   -8    1      7.20      0.00 
   -2   -8    1      2.35      0.00 
   -1   -8    1      1.57      0.00 
    0   -8    1      4.49      0.00 
    1   -8    1      7.56      0.00 
    2   -8    1     14.58      0.00 
    3   -8    1      7.10      0.00 
    4   -8    1      3.86      0.00 
    5   -8    1      4.82      0.00 
    6   -8    1     -2.17      0.00 
    7   -8    1     -2.35      0.00 
    8   -8    1     -1.41      0.00 
    9   -8    1     -1.39      0.00 
   10   -8    1      1.23      0.00 
   11   -8    1      0.28      0.00 
   12   -8    1     -0.06      0.00 
   13   -8    1      0.80      0.00 
   14   -8    1      0.13      0.00 
   15   -8    1     -1.24      0.00 
   16   -8    1     -0.36      0.00 
   17   -8    1     -0.64      0.00 
   18   -8    1     -0.42      0.00 
   19   -8    1     -0.94      0.00 
  -15   -7    1      0.26      0.00 
  -14   -7    1      0.32      0.00 
  -13   -7    1      0.04      0.00 
  -12   -7    1      0.09      0.00 
  -11   -7    1      2.17      0.00 
  -10   -7    1      1.07      0.00 
   -9   -7    1     -1.45      0.00 
   -8   -7    1     -1.72      0.00 
   -7   -7    1     -2.11      0.00 
   -6   -7    1      1.07      0.00 
   -5   -7    1      6.09      0.00 
   -4   -7    1     -4.03      0.00 
   -3   -7    1      5.26      0.00 
   -2   -7    1      0.77      0.00 
   -1   -7    1      3.10      0.00 
    0   -7    1      0.87      0.00 
    1   -7    1      9.56      0.00 
    2   -7    1      2.75      0.00 
    3   -7    1      8.07      0.00 
    4   -7    1      9.20      0.00 
    5   -7    1      1.22      0.00 
    6   -7    1     -4.99      0.00 
    7   -7    1     -0.14      0.00 
    8   -7    1     -3.50      0.00 
    9   -7    1     -1.17      0.00 
   10   -7    1     -0.15      0.00 
   11   -7    1     -1.61      0.00 
   12   -7    1      0.34      0.00 
   13   -7    1      1.08      0.00 
   14   -7    1      0.14      0.00 
   15   -7    1     -0.81      0.00 
   16   -7    1      0.91      0.00 
   17   -7    1     -0.76      0.00 
   18   -7    1      0.70      0.00 
   19   -7    1     -1.35      0.00 
  -16   -6    1      1.31      0.00 
  -15   -6    1     -0.82      0.00 
  -14   -6    1      0.46      0.00 
  -13   -6    1     -0.26      0.00 
  -12   -6    1      0.01      0.00 
  -11   -6    1      1.51      0.00 
  -10   -6    1     -1.11      0.00 
   -9   -6    1     -0.84      0.00 
   -8   -6    1     -0.91      0.00 
   -7   -6    1      0.79      0.00 
   -6   -6    1     -0.65      0.00 
   -5   -6    1      3.00      0.00 
   -4   -6    1     -8.58      0.00 
   -3   -6    1     -0.84      0.00 
   -2   -6    1      6.67      0.00 
   -1   -6    1     -2.95      0.00 
    0   -6    1     -8.94      0.00 
    1   -6    1      2.09      0.00 
    2   -6    1    -16.62      0.00 
    3   -6    1     14.31      0.00 
    4   -6    1     14.69      0.00 
    5   -6    1     -5.82      0.00 
    6   -6    1     -2.59      0.00 
    7   -6    1      0.07      0.00 
    8   -6    1     -5.51      0.00 
    9   -6    1     -0.44      0.00 
   10   -6    1     -1.21      0.00 
   11   -6    1     -1.17      0.00 
   12   -6    1      1.47      0.00 
   13   -6    1      0.59      0.00 
   14   -6    1     -0.92      0.00 
   15   -6    1     -0.72      0.00 
   16   -6    1      0.42      0.00 
   17   -6    1     -0.20      0.00 
   18   -6    1      1.19      0.00 
   19   -6    1     -0.68      0.00 
  -17   -5    1      0.18      0.00 
  -16   -5    1      0.14      0.00 
  -15   -5    1     -1.17      0.00 
  -14   -5    1     -0.05      0.00 
  -13   -5    1     -0.57      0.00 
  -12   -5    1     -0.23      0.00 
  -11   -5    1     -0.05      0.00 
  -10   -5    1     -0.60      0.00 
   -9   -5    1      1.96      0.00 
   -8   -5    1     -0.10      0.00 
   -7   -5    1     -1.94      0.00 
   -6   -5    1     -7.06      0.00 
   -5   -5    1     -1.52      0.00 
   -4   -5    1     -6.34      0.00 
   -3   -5    1     -4.51      0.00 
   -2   -5    1     14.16      0.00 
   -1   -5    1    -22.47      0.00 
    0   -5    1    -14.61      0.00 
    1   -5    1    -16.21      0.00 
    2   -5    1    -30.94      0.00 
    3   -5    1     24.25      0.00 
    4   -5    1     11.55      0.00 
    5   -5    1    -17.49      0.00 
    6   -5    1     -0.75      0.00 
    7   -5    1     -3.67      0.00 
    8   -5    1     -4.62      0.00 
    9   -5    1      0.89      0.00 
   10   -5    1     -1.22      0.00 
   11   -5    1      0.18      0.00 
   12   -5    1      0.12      0.00 
   13   -5    1     -2.02      0.00 
   14   -5    1     -2.03      0.00 
   15   -5    1     -0.10      0.00 
   16   -5    1      0.13      0.00 
   17   -5    1      0.87      0.00 
   18   -5    1      1.11      0.00 
   19   -5    1      0.98      0.00 
  -17   -4    1     -0.18      0.00 
  -16   -4    1     -0.28      0.00 
  -15   -4    1     -1.17      0.00 
  -14   -4    1     -0.84      0.00 
  -13   -4    1     -0.66      0.00 
  -12   -4    1     -0.37      0.00 
  -11   -4    1     -0.70      0.00 
  -10   -4    1      1.40      0.00 
   -9   -4    1      0.91      0.00 
   -8   -4    1     -3.32      0.00 
   -7   -4    1     -7.54      0.00 
   -6   -4    1     -8.22      0.00 
   -5   -4    1      1.91      0.00 
   -4   -4    1      4.59      0.00 
   -3   -4    1     -9.71      0.00 
   -2   -4    1      6.71      0.00 
   -1   -4    1    -37.14      0.00 
    0   -4    1     -9.56      0.00 
    1   -4    1    -47.45      0.00 
    2   -4    1    -38.65      0.00 
    3   -4    1     19.56      0.00 
    4   -4    1    -10.39      0.00 
    5   -4    1    -27.39      0.00 
    6   -4    1      0.67      0.00 
    7   -4    1     -3.81      0.00 
    8   -4    1      0.93      0.00 
    9   -4    1      2.01      0.00 
   10   -4    1     -0.96      0.00 
   11   -4    1      0.07      0.00 
   12   -4    1     -2.20      0.00 
   13   -4    1     -2.46      0.00 
   14   -4    1     -0.69      0.00 
   15   -4    1      0.41      0.00 
   16   -4    1      0.43      0.00 
   17   -4    1      0.96      0.00 
   18   -4    1      1.05      0.00 
   19   -4    1      1.92      0.00 
  -17   -3    1     -0.11      0.00 
  -16   -3    1     -0.10      0.00 
  -15   -3    1     -1.16      0.00 
  -14   -3    1     -1.34      0.00 
  -13   -3    1     -0.40      0.00 
  -12   -3    1     -1.28      0.00 
  -11   -3    1     -1.64      0.00 
  -10   -3    1      0.83      0.00 
   -9   -3    1     -3.02      0.00 
   -8   -3    1     -4.12      0.00 
   -7   -3    1     -5.14      0.00 
   -6   -3    1      0.18      0.00 
   -5   -3    1      8.87      0.00 
   -4   -3    1      7.45      0.00 
   -3   -3    1    -25.86      0.00 
   -2   -3    1     -9.95      0.00 
   -1   -3    1     -7.65      0.00 
    0   -3    1    -14.65      0.00 
    1   -3    1    -94.47      0.00 
    2   -3    1    -49.64      0.00 
    3   -3    1     -6.45      0.00 
    4   -3    1    -31.21      0.00 
    5   -3    1    -19.21      0.00 
    6   -3    1      5.03      0.00 
    7   -3    1      1.69      0.00 
    8   -3    1      4.31      0.00 
    9   -3    1     -0.10      0.00 
   10   -3    1     -1.35      0.00 
   11   -3    1     -0.29      0.00 
   12   -3    1     -1.78      0.00 
   13   -3    1     -1.06      0.00 
   14   -3    1     -0.56      0.00 
   15   -3    1     -0.31      0.00 
   16   -3    1      0.84      0.00 
   17   -3    1      0.16      0.00 
   18   -3    1      0.48      0.00 
   19   -3    1      1.85      0.00 
  -18   -2    1     -0.57      0.00 
  -17   -2    1      0.37      0.00 
  -16   -2    1      0.08      0.00 
  -15   -2    1     -1.15      0.00 
  -14   -2    1     -1.08      0.00 
  -13   -2    1     -0.03      0.00 
  -12   -2    1     -2.82      0.00 
  -11   -2    1     -2.06      0.00 
  -10   -2    1      0.80      0.00 
   -9   -2    1     -1.39      0.00 
   -8   -2    1      0.96      0.00 
   -7   -2    1      3.41      0.00 
   -6   -2    1      4.55      0.00 
   -5   -2    1      3.89      0.00 
   -4   -2    1     -2.11      0.00 
   -3   -2    1    -28.87      0.00 
   -2   -2    1      1.67      0.00 
   -1   -2    1     54.98      0.00 
    0   -2    1    -79.44      0.00 
    1   -2    1   -141.00      0.00 
    2   -2    1    -51.00      0.00 
    3   -2    1    -19.02      0.00 
    4   -2    1    -21.76      0.00 
    5   -2    1      0.35      0.00 
    6   -2    1      4.02      0.00 
    7   -2    1      4.17      0.00 
    8   -2    1      0.97      0.00 
    9   -2    1     -2.86      0.00 
   10   -2    1      0.00      0.00 
   11   -2    1      0.60      0.00 
   12   -2    1     -0.79      0.00 
   13   -2    1     -1.67      0.00 
   14   -2    1     -1.41      0.00 
   15   -2    1      0.12      0.00 
   16   -2    1      1.05      0.00 
   17   -2    1     -0.84      0.00 
   18   -2    1      0.02      0.00 
   19   -2    1      2.55      0.00 
  -18   -1    1     -0.20      0.00 
  -17   -1    1      0.86      0.00 
  -16   -1    1      0.41      0.00 
  -15   -1    1     -0.65      0.00 
  -14   -1    1      0.40      0.00 
  -13   -1    1      0.27      0.00 
  -12   -1    1     -2.49      0.00 
  -11   -1    1      0.34      0.00 
  -10   -1    1      3.72      0.00 
   -9   -1    1      3.79      0.00 
   -8   -1    1      3.11      0.00 
   -7   -1    1      5.76      0.00 
   -6   -1    1     -2.90      0.00 
   -5   -1    1     -1.92      0.00 
   -4   -1    1      6.54      0.00 
   -3   -1    1     -5.41      0.00 
   -2   -1    1     21.04      0.00 
   -1   -1    1     62.40      0.00 
    2   -1    1     -3.46      0.00 
    3   -1    1      3.10      0.00 
    4   -1    1     -1.70      0.00 
    5   -1    1      4.37      0.00 
    6   -1    1     -3.26      0.00 
    7   -1    1      4.91      0.00 
    8   -1    1     -1.19      0.00 
    9   -1    1     -2.22      0.00 
   10   -1    1      1.77      0.00 
   11   -1    1      0.53      0.00 
   12   -1    1     -1.23      0.00 
   13   -1    1     -1.79      0.00 
   14   -1    1     -0.09      0.00 
   15   -1    1      1.23      0.00 
   16   -1    1      0.65      0.00 
   17   -1    1     -1.06      0.00 
   18   -1    1      0.91      0.00 
   19   -1    1      3.39      0.00 
  -19    0    1     -0.94      0.00 
  -18    0    1      0.41      0.00 
  -17    0    1      0.79      0.00 
  -16    0    1      0.90      0.00 
  -15    0    1      0.10      0.00 
  -14    0    1      1.35      0.00 
  -13    0    1      0.44      0.00 
  -12    0    1      0.33      0.00 
  -11    0    1      3.27      0.00 
  -10    0    1      4.73      0.00 
   -9    0    1      3.37      0.00 
   -8    0    1     -0.82      0.00 
   -7    0    1      3.08      0.00 
   -6    0    1     -5.04      0.00 
   -5    0    1      8.53      0.00 
   -4    0    1     21.30      0.00 
   -3    0    1     -7.12      0.00 
   -2    0    1     12.00      0.00 
    2    0    1     52.19      0.00 
    3    0    1      9.92      0.00 
    4    0    1     -4.39      0.00 
    5    0    1     -2.16      0.00 
    6    0    1     -1.34      0.00 
    7    0    1      7.51      0.00 
    8    0    1     -1.15      0.00 
    9    0    1     -3.01      0.00 
   10    0    1      0.51      0.00 
   11    0    1     -0.16      0.00 
   12    0    1     -0.82      0.00 
   13    0    1     -0.05      0.00 
   14    0    1      1.01      0.00 
   15    0    1      1.44      0.00 
   16    0    1      0.19      0.00 
   17    0    1     -0.73      0.00 
   18    0    1      1.43      0.00 
  -19    1    1     -0.63      0.00 
  -18    1    1      0.41      0.00 
  -17    1    1      0.52      0.00 
  -16    1    1      1.10      0.00 
  -15    1    1      0.18      0.00 
  -14    1    1      1.04      0.00 
  -13    1    1      1.64      0.00 
  -12    1    1      2.87      0.00 
  -11    1    1      3.37      0.00 
  -10    1    1      1.69      0.00 
   -9    1    1     -0.59      0.00 
   -8    1    1     -0.51      0.00 
   -7    1    1      3.58      0.00 
   -6    1    1      0.96      0.00 
   -5    1    1     11.01      0.00 
   -4    1    1      5.88      0.00 
   -3    1    1    -21.36      0.00 
   -2    1    1     30.79      0.00 
    1    1    1     59.03      0.00 
    2    1    1     42.78      0.00 
    3    1    1     -9.57      0.00 
    4    1    1     -6.15      0.00 
    5    1    1      2.13      0.00 
    6    1    1      5.52      0.00 
    7    1    1      3.69      0.00 
    8    1    1     -4.14      0.00 
    9    1    1     -5.45      0.00 
   10    1    1     -0.57      0.00 
   11    1    1      0.41      0.00 
   12    1    1      0.52      0.00 
   13    1    1      0.83      0.00 
   14    1    1      0.94      0.00 
   15    1    1      1.57      0.00 
   16    1    1     -0.41      0.00 
   17    1    1     -0.74      0.00 
   18    1    1      0.73      0.00 
  -19    2    1      0.00      0.00 
  -18    2    1      0.41      0.00 
  -17    2    1      0.53      0.00 
  -16    2    1      1.06      0.00 
  -15    2    1      0.33      0.00 
  -14    2    1      1.42      0.00 
  -13    2    1      2.94      0.00 
  -12    2    1      3.08      0.00 
  -11    2    1      2.65      0.00 
  -10    2    1     -0.60      0.00 
   -9    2    1     -0.37      0.00 
   -8    2    1      4.34      0.00 
   -7    2    1      0.15      0.00 
   -6    2    1      0.18      0.00 
   -5    2    1     -1.23      0.00 
   -4    2    1     -5.81      0.00 
   -3    2    1     11.07      0.00 
   -2    2    1     68.29      0.00 
   -1    2    1     65.22      0.00 
    0    2    1     51.06      0.00 
    1    2    1     11.11      0.00 
    2    2    1     20.28      0.00 
    3    2    1     -6.48      0.00 
    4    2    1      3.74      0.00 
    5    2    1      4.20      0.00 
    6    2    1      1.95      0.00 
    7    2    1     -3.97      0.00 
    8    2    1     -5.23      0.00 
    9    2    1     -3.21      0.00 
   10    2    1      0.61      0.00 
   11    2    1      1.46      0.00 
   12    2    1      1.77      0.00 
   13    2    1      0.85      0.00 
   14    2    1      1.24      0.00 
   15    2    1      1.42      0.00 
   16    2    1     -0.84      0.00 
   17    2    1     -0.43      0.00 
   18    2    1      0.05      0.00 
  -19    3    1      0.70      0.00 
  -18    3    1      0.28      0.00 
  -17    3    1      0.51      0.00 
  -16    3    1      1.02      0.00 
  -15    3    1      0.78      0.00 
  -14    3    1      1.53      0.00 
  -13    3    1      2.15      0.00 
  -12    3    1      2.93      0.00 
  -11    3    1      3.01      0.00 
  -10    3    1     -1.76      0.00 
   -9    3    1      1.18      0.00 
   -8    3    1      3.02      0.00 
   -7    3    1     -7.75      0.00 
   -6    3    1     -0.60      0.00 
   -5    3    1     -2.43      0.00 
   -4    3    1      8.41      0.00 
   -3    3    1     44.56      0.00 
   -2    3    1     44.64      0.00 
   -1    3    1     38.01      0.00 
    0    3    1     38.17      0.00 
    1    3    1    -20.89      0.00 
    2    3    1     27.55      0.00 
    3    3    1      4.10      0.00 
    4    3    1     -1.39      0.00 
    5    3    1     -2.71      0.00 
    6    3    1     -3.49      0.00 
    7    3    1     -4.04      0.00 
    8    3    1     -0.95      0.00 
    9    3    1      2.08      0.00 
   10    3    1      1.03      0.00 
   11    3    1      1.87      0.00 
   12    3    1      1.74      0.00 
   13    3    1      0.23      0.00 
   14    3    1      1.21      0.00 
   15    3    1      0.91      0.00 
   16    3    1     -0.75      0.00 
   17    3    1     -0.19      0.00 
  -19    4    1      0.41      0.00 
  -18    4    1     -0.41      0.00 
  -17    4    1     -0.11      0.00 
  -16    4    1      0.00      0.00 
  -15    4    1      0.04      0.00 
  -14    4    1      0.23      0.00 
  -13    4    1      0.82      0.00 
  -12    4    1      3.06      0.00 
  -11    4    1      1.23      0.00 
  -10    4    1     -3.86      0.00 
   -9    4    1      1.37      0.00 
   -8    4    1     -1.48      0.00 
   -7    4    1     -6.85      0.00 
   -6    4    1      4.90      0.00 
   -5    4    1      5.49      0.00 
   -4    4    1     17.07      0.00 
   -3    4    1     30.82      0.00 
   -2    4    1     -7.42      0.00 
   -1    4    1     18.82      0.00 
    0    4    1     22.67      0.00 
    1    4    1    -11.28      0.00 
    2    4    1     19.19      0.00 
    3    4    1     -1.84      0.00 
    4    4    1    -12.07      0.00 
    5    4    1     -3.80      0.00 
    6    4    1     -1.62      0.00 
    7    4    1      0.74      0.00 
    8    4    1      2.61      0.00 
    9    4    1      2.96      0.00 
   10    4    1     -1.42      0.00 
   11    4    1      0.95      0.00 
   13    4    1     -0.47      0.00 
   14    4    1      1.10      0.00 
   15    4    1      0.50      0.00 
   16    4    1     -1.12      0.00 
   17    4    1     -0.39      0.00 
  -20    5    1      1.94      0.00 
  -19    5    1     -0.98      0.00 
  -18    5    1     -0.84      0.00 
  -17    5    1     -1.61      0.00 
  -16    5    1     -1.18      0.00 
  -15    5    1     -0.56      0.00 
  -14    5    1     -0.39      0.00 
  -13    5    1     -0.06      0.00 
  -12    5    1      1.70      0.00 
  -11    5    1     -1.75      0.00 
  -10    5    1     -3.05      0.00 
   -9    5    1      2.53      0.00 
   -8    5    1     -1.65      0.00 
   -7    5    1      1.02      0.00 
   -6    5    1      6.29      0.00 
   -5    5    1      9.19      0.00 
   -4    5    1     10.40      0.00 
   -3    5    1     -0.92      0.00 
   -2    5    1    -26.62      0.00 
   -1    5    1     15.34      0.00 
    0    5    1     10.27      0.00 
    1    5    1     -6.58      0.00 
    2    5    1     -5.29      0.00 
    3    5    1     -3.54      0.00 
    4    5    1    -11.29      0.00 
    5    5    1     -0.16      0.00 
    6    5    1      1.48      0.00 
    7    5    1      1.06      0.00 
    8    5    1      0.95      0.00 
    9    5    1     -0.81      0.00 
   10    5    1     -2.96      0.00 
   11    5    1      1.00      0.00 
   12    5    1     -0.45      0.00 
   13    5    1     -0.32      0.00 
   14    5    1      1.07      0.00 
   15    5    1     -0.40      0.00 
   16    5    1     -1.44      0.00 
  -20    6    1      1.94      0.00 
  -19    6    1     -1.29      0.00 
  -18    6    1     -0.22      0.00 
  -17    6    1     -2.15      0.00 
  -16    6    1     -0.37      0.00 
  -15    6    1      0.01      0.00 
  -14    6    1     -1.20      0.00 
  -13    6    1     -1.72      0.00 
  -12    6    1     -0.16      0.00 
  -11    6    1     -2.35      0.00 
  -10    6    1      0.07      0.00 
   -9    6    1      2.22      0.00 
   -8    6    1      0.51      0.00 
   -7    6    1      4.13      0.00 
   -6    6    1      1.68      0.00 
   -5    6    1      9.28      0.00 
   -4    6    1      0.16      0.00 
   -3    6    1    -20.45      0.00 
   -2    6    1    -18.03      0.00 
   -1    6    1      6.42      0.00 
    0    6    1     -1.11      0.00 
    1    6    1     -9.76      0.00 
    2    6    1    -15.63      0.00 
    3    6    1      3.05      0.00 
    4    6    1     -6.13      0.00 
    5    6    1      0.26      0.00 
    6    6    1      0.19      0.00 
    7    6    1     -2.69      0.00 
    8    6    1     -0.23      0.00 
    9    6    1     -1.97      0.00 
   10    6    1     -0.72      0.00 
   11    6    1      1.83      0.00 
   12    6    1     -0.84      0.00 
   13    6    1     -0.59      0.00 
   14    6    1      0.58      0.00 
   15    6    1     -1.07      0.00 
   16    6    1     -0.98      0.00 
  -20    7    1      1.12      0.00 
  -19    7    1      0.83      0.00 
  -18    7    1      0.56      0.00 
  -17    7    1     -1.19      0.00 
  -16    7    1      0.26      0.00 
  -15    7    1     -0.26      0.00 
  -14    7    1     -3.34      0.00 
  -13    7    1     -2.76      0.00 
  -12    7    1     -1.01      0.00 
  -11    7    1     -1.26      0.00 
  -10    7    1      1.70      0.00 
   -9    7    1      0.05      0.00 
   -8    7    1      2.25      0.00 
   -7    7    1      1.43      0.00 
   -6    7    1     -1.06      0.00 
   -5    7    1      8.79      0.00 
   -4    7    1     -6.26      0.00 
   -3    7    1    -21.99      0.00 
   -2    7    1     -5.28      0.00 
   -1    7    1     -6.07      0.00 
    0    7    1     -5.75      0.00 
    1    7    1    -10.20      0.00 
    2    7    1     -9.85      0.00 
    3    7    1      6.35      0.00 
    4    7    1     -3.52      0.00 
    5    7    1     -2.62      0.00 
    6    7    1     -1.99      0.00 
    7    7    1     -2.22      0.00 
    8    7    1      2.46      0.00 
    9    7    1     -1.23      0.00 
   10    7    1      0.11      0.00 
   11    7    1      0.53      0.00 
   12    7    1     -2.02      0.00 
   13    7    1     -0.02      0.00 
   14    7    1      0.55      0.00 
   15    7    1     -1.00      0.00 
  -20    8    1      0.70      0.00 
  -19    8    1      3.06      0.00 
  -18    8    1      0.14      0.00 
  -17    8    1     -0.52      0.00 
  -16    8    1      0.13      0.00 
  -15    8    1     -0.29      0.00 
  -14    8    1     -3.77      0.00 
  -13    8    1     -1.69      0.00 
  -12    8    1     -0.89      0.00 
  -11    8    1      0.50      0.00 
  -10    8    1      1.67      0.00 
   -9    8    1     -1.86      0.00 
   -8    8    1      2.71      0.00 
   -7    8    1     -1.82      0.00 
   -6    8    1     -0.41      0.00 
   -5    8    1      6.73      0.00 
   -4    8    1     -8.13      0.00 
   -3    8    1    -14.02      0.00 
   -2    8    1     -1.54      0.00 
   -1    8    1    -12.92      0.00 
    0    8    1     -3.52      0.00 
    1    8    1     -5.14      0.00 
    2    8    1     -1.44      0.00 
    3    8    1      2.75      0.00 
    4    8    1     -2.47      0.00 
    5    8    1     -3.49      0.00 
    6    8    1     -0.27      0.00 
    7    8    1      1.53      0.00 
    8    8    1      2.31      0.00 
    9    8    1     -2.24      0.00 
   10    8    1     -1.08      0.00 
   11    8    1     -0.33      0.00 
   12    8    1     -1.37      0.00 
   13    8    1      1.75      0.00 
   14    8    1      0.11      0.00 
   15    8    1     -1.12      0.00 
  -20    9    1      1.45      0.00 
  -19    9    1      3.09      0.00 
  -18    9    1     -0.32      0.00 
  -17    9    1      0.37      0.00 
  -16    9    1      1.31      0.00 
  -15    9    1      0.05      0.00 
  -14    9    1     -2.34      0.00 
  -13    9    1     -0.70      0.00 
  -12    9    1     -0.77      0.00 
  -11    9    1      1.32      0.00 
  -10    9    1     -0.27      0.00 
   -9    9    1     -2.66      0.00 
   -8    9    1      2.38      0.00 
   -7    9    1     -3.03      0.00 
   -6    9    1     -0.11      0.00 
   -5    9    1      3.59      0.00 
   -4    9    1     -6.13      0.00 
   -3    9    1     -6.46      0.00 
   -2    9    1     -3.49      0.00 
   -1    9    1     -9.32      0.00 
    0    9    1      0.27      0.00 
    1    9    1     -0.01      0.00 
    2    9    1      0.60      0.00 
    3    9    1     -1.16      0.00 
    4    9    1      0.50      0.00 
    5    9    1     -1.32      0.00 
    6    9    1      1.87      0.00 
    7    9    1      2.38      0.00 
    8    9    1     -0.48      0.00 
    9    9    1     -1.76      0.00 
   10    9    1     -0.66      0.00 
   11    9    1      0.21      0.00 
   12    9    1     -0.10      0.00 
   13    9    1      1.80      0.00 
   14    9    1     -0.64      0.00 
  -20   10    1      2.57      0.00 
  -19   10    1      1.53      0.00 
  -18   10    1     -0.19      0.00 
  -17   10    1      0.80      0.00 
  -16   10    1      1.35      0.00 
  -15   10    1     -0.90      0.00 
  -14   10    1     -0.83      0.00 
  -13   10    1     -0.43      0.00 
  -12   10    1     -0.62      0.00 
  -11   10    1      1.28      0.00 
  -10   10    1     -1.46      0.00 
   -9   10    1     -0.29      0.00 
   -8   10    1      2.58      0.00 
   -7   10    1     -2.56      0.00 
   -6   10    1     -0.67      0.00 
   -5   10    1      1.97      0.00 
   -4   10    1     -2.88      0.00 
   -3   10    1     -3.48      0.00 
   -2   10    1     -3.76      0.00 
   -1   10    1     -1.93      0.00 
    0   10    1      0.64      0.00 
    1   10    1      2.52      0.00 
    2   10    1     -0.26      0.00 
    3   10    1     -0.47      0.00 
    4   10    1      3.46      0.00 
    5   10    1      0.27      0.00 
    6   10    1      1.90      0.00 
    7   10    1      1.73      0.00 
    8   10    1     -0.80      0.00 
    9   10    1     -0.21      0.00 
   10   10    1      0.14      0.00 
   11   10    1      0.05      0.00 
   12   10    1      0.34      0.00 
   13   10    1      0.97      0.00 
  -19   11    1     -0.47      0.00 
  -18   11    1     -0.69      0.00 
  -17   11    1      0.05      0.00 
  -16   11    1      0.61      0.00 
  -15   11    1     -0.40      0.00 
  -14   11    1      1.04      0.00 
  -13   11    1      0.43      0.00 
  -12   11    1      0.39      0.00 
  -11   11    1      1.88      0.00 
  -10   11    1     -0.24      0.00 
   -9   11    1      2.50      0.00 
   -8   11    1      1.58      0.00 
   -7   11    1     -2.63      0.00 
   -6   11    1     -1.41      0.00 
   -5   11    1      1.05      0.00 
   -4   11    1     -1.55      0.00 
   -3   11    1     -1.96      0.00 
   -2   11    1     -0.89      0.00 
   -1   11    1      2.25      0.00 
    0   11    1      0.27      0.00 
    1   11    1      3.76      0.00 
    2   11    1     -0.05      0.00 
    3   11    1      2.23      0.00 
    4   11    1      4.28      0.00 
    5   11    1      0.61      0.00 
    6   11    1      1.25      0.00 
    7   11    1      1.49      0.00 
    8   11    1      0.27      0.00 
    9   11    1     -0.25      0.00 
   10   11    1      0.06      0.00 
   11   11    1     -0.12      0.00 
   12   11    1      0.47      0.00 
  -19   12    1     -0.95      0.00 
  -18   12    1     -0.72      0.00 
  -17   12    1      0.12      0.00 
  -16   12    1      1.56      0.00 
  -15   12    1      0.91      0.00 
  -14   12    1      1.25      0.00 
  -13   12    1      0.76      0.00 
  -12   12    1      1.16      0.00 
  -11   12    1      1.52      0.00 
  -10   12    1      0.25      0.00 
   -9   12    1      1.83      0.00 
   -8   12    1     -0.32      0.00 
   -7   12    1     -2.30      0.00 
   -6   12    1     -0.86      0.00 
   -5   12    1      0.12      0.00 
   -4   12    1     -0.64      0.00 
   -3   12    1      0.81      0.00 
   -2   12    1      1.15      0.00 
   -1   12    1      2.66      0.00 
    0   12    1      1.88      0.00 
    1   12    1      4.02      0.00 
    2   12    1      1.33      0.00 
    3   12    1      3.59      0.00 
    4   12    1      2.65      0.00 
    5   12    1     -0.04      0.00 
    6   12    1      0.80      0.00 
    7   12    1      0.73      0.00 
    8   12    1      0.39      0.00 
    9   12    1     -1.22      0.00 
   10   12    1     -0.59      0.00 
   11   12    1     -0.05      0.00 
   12   12    1      0.05      0.00 
  -19   13    1      0.45      0.00 
  -18   13    1     -0.61      0.00 
  -17   13    1      0.17      0.00 
  -16   13    1      1.80      0.00 
  -15   13    1      0.03      0.00 
  -14   13    1      0.03      0.00 
  -13   13    1      0.91      0.00 
  -12   13    1      0.99      0.00 
  -11   13    1     -0.33      0.00 
  -10   13    1     -0.20      0.00 
   -9   13    1      0.83      0.00 
   -8   13    1      0.00      0.00 
   -7   13    1     -0.22      0.00 
   -6   13    1     -0.67      0.00 
   -5   13    1     -1.29      0.00 
   -4   13    1      1.20      0.00 
   -3   13    1      2.38      0.00 
   -2   13    1      1.23      0.00 
   -1   13    1      2.45      0.00 
    0   13    1      3.71      0.00 
    1   13    1      2.42      0.00 
    2   13    1      1.45      0.00 
    3   13    1      1.85      0.00 
    4   13    1     -0.07      0.00 
    5   13    1     -0.10      0.00 
    6   13    1      0.61      0.00 
    7   13    1     -0.76      0.00 
    8   13    1      0.26      0.00 
    9   13    1     -1.20      0.00 
   10   13    1     -0.73      0.00 
   11   13    1      0.17      0.00 
  -19   14    1      0.94      0.00 
  -18   14    1     -1.30      0.00 
  -17   14    1     -0.20      0.00 
  -16   14    1      1.46      0.00 
  -15   14    1     -0.37      0.00 
  -14   14    1      0.37      0.00 
  -13   14    1      1.27      0.00 
  -12   14    1     -0.32      0.00 
  -11   14    1     -1.91      0.00 
  -10   14    1      0.29      0.00 
   -9   14    1      1.22      0.00 
   -8   14    1      0.45      0.00 
   -7   14    1      0.66      0.00 
   -6   14    1     -1.95      0.00 
   -5   14    1     -0.44      0.00 
   -4   14    1      3.94      0.00 
   -3   14    1      1.54      0.00 
   -2   14    1      0.99      0.00 
   -1   14    1      1.62      0.00 
    0   14    1      2.29      0.00 
    1   14    1     -0.48      0.00 
    2   14    1      0.56      0.00 
    3   14    1     -0.23      0.00 
    4   14    1     -0.58      0.00 
    5   14    1      1.03      0.00 
    6   14    1      0.33      0.00 
    7   14    1     -0.46      0.00 
    8   14    1      1.61      0.00 
    9   14    1      0.33      0.00 
   10   14    1     -0.06      0.00 
  -18   15    1     -0.90      0.00 
  -17   15    1      0.01      0.00 
  -16   15    1      1.74      0.00 
  -15   15    1      0.19      0.00 
  -14   15    1      0.86      0.00 
  -13   15    1      0.21      0.00 
  -12   15    1     -1.81      0.00 
  -11   15    1     -1.91      0.00 
  -10   15    1      0.72      0.00 
   -9   15    1      0.30      0.00 
   -8   15    1     -0.42      0.00 
   -7   15    1      1.06      0.00 
   -6   15    1     -0.99      0.00 
   -5   15    1      2.52      0.00 
   -4   15    1      4.01      0.00 
   -3   15    1     -0.63      0.00 
   -2   15    1      0.90      0.00 
   -1   15    1      0.31      0.00 
    0   15    1     -0.46      0.00 
    1   15    1     -1.37      0.00 
    2   15    1      0.69      0.00 
    3   15    1     -0.42      0.00 
    4   15    1      0.90      0.00 
    5   15    1      1.53      0.00 
    6   15    1      0.79      0.00 
    7   15    1      1.74      0.00 
    8   15    1      2.64      0.00 
    9   15    1      1.21      0.00 
  -18   16    1     -0.30      0.00 
  -17   16    1     -0.52      0.00 
  -16   16    1      1.37      0.00 
  -15   16    1     -0.03      0.00 
  -14   16    1      0.66      0.00 
  -13   16    1     -0.67      0.00 
  -12   16    1     -1.45      0.00 
  -11   16    1     -1.12      0.00 
  -10   16    1     -0.64      0.00 
   -9   16    1     -1.35      0.00 
   -8   16    1     -0.30      0.00 
   -7   16    1      1.86      0.00 
   -6   16    1      0.45      0.00 
   -5   16    1      2.72      0.00 
   -4   16    1      1.86      0.00 
   -3   16    1     -0.65      0.00 
   -2   16    1      0.99      0.00 
   -1   16    1     -0.55      0.00 
    0   16    1     -2.06      0.00 
    1   16    1     -0.28      0.00 
    2   16    1      0.78      0.00 
    3   16    1      0.13      0.00 
    4   16    1      1.34      0.00 
    5   16    1      0.31      0.00 
    6   16    1      1.62      0.00 
    7   16    1      2.33      0.00 
    8   16    1      1.88      0.00 
  -17   17    1     -0.92      0.00 
  -16   17    1      0.62      0.00 
  -15   17    1     -0.16      0.00 
  -14   17    1      0.76      0.00 
  -13   17    1     -0.06      0.00 
  -12   17    1     -0.65      0.00 
  -11   17    1     -0.93      0.00 
  -10   17    1     -2.40      0.00 
   -9   17    1     -1.62      0.00 
   -8   17    1      0.10      0.00 
   -7   17    1      1.27      0.00 
   -6   17    1      0.01      0.00 
   -5   17    1      1.15      0.00 
   -4   17    1      0.42      0.00 
   -3   17    1     -0.44      0.00 
   -2   17    1      0.00      0.00 
   -1   17    1     -0.92      0.00 
    0   17    1     -1.97      0.00 
    1   17    1      0.88      0.00 
    2   17    1     -0.33      0.00 
    3   17    1     -0.13      0.00 
    4   17    1     -0.36      0.00 
    5   17    1     -0.81      0.00 
    6   17    1      1.85      0.00 
  -16   18    1     -0.44      0.00 
  -15   18    1     -0.07      0.00 
  -14   18    1      0.57      0.00 
  -13   18    1      0.81      0.00 
  -12   18    1     -0.57      0.00 
  -11   18    1     -0.23      0.00 
  -10   18    1     -2.38      0.00 
   -9   18    1     -1.27      0.00 
   -8   18    1     -0.17      0.00 
   -7   18    1     -0.04      0.00 
   -6   18    1     -1.38      0.00 
   -5   18    1     -0.77      0.00 
   -4   18    1     -1.21      0.00 
   -3   18    1     -1.03      0.00 
   -2   18    1      0.54      0.00 
   -1   18    1     -0.65      0.00 
    0   18    1     -1.37      0.00 
    1   18    1      0.66      0.00 
    2   18    1     -1.93      0.00 
    3   18    1     -0.88      0.00 
    4   18    1     -1.51      0.00 
    5   18    1     -0.20      0.00 
  -16   19    1     -1.34      0.00 
  -15   19    1      0.03      0.00 
  -14   19    1      0.16      0.00 
  -13   19    1      1.45      0.00 
  -12   19    1     -0.03      0.00 
  -11   19    1      0.98      0.00 
  -10   19    1     -1.22      0.00 
   -9   19    1     -1.26      0.00 
   -8   19    1     -0.21      0.00 
   -7   19    1     -1.16      0.00 
   -6   19    1     -2.50      0.00 
   -5   19    1     -1.53      0.00 
   -4   19    1     -1.20      0.00 
   -3   19    1     -0.32      0.00 
   -2   19    1      1.43      0.00 
   -1   19    1     -1.84      0.00 
    0   19    1     -1.24      0.00 
    1   19    1      0.19      0.00 
    2   19    1     -2.23      0.00 
    3   19    1     -0.87      0.00 
    4   19    1     -0.64      0.00 
  -14   20    1      0.14      0.00 
  -13   20    1      1.65      0.00 
  -12   20    1      0.90      0.00 
  -11   20    1      1.07      0.00 
  -10   20    1      0.34      0.00 
   -9   20    1     -0.98      0.00 
   -8   20    1      0.03      0.00 
   -7   20    1     -1.40      0.00 
   -6   20    1     -1.90      0.00 
   -5   20    1     -0.75      0.00 
   -4   20    1     -0.49      0.00 
   -3   20    1     -0.26      0.00 
   -2   20    1      0.43      0.00 
   -1   20    1     -2.44      0.00 
    0   20    1     -0.43      0.00 
    1   20    1      0.28      0.00 
    2   20    1     -1.55      0.00 
  -13   21    1      1.06      0.00 
  -12   21    1      1.15      0.00 
  -11   21    1      0.33      0.00 
  -10   21    1      1.66      0.00 
   -9   21    1     -0.77      0.00 
   -8   21    1     -0.25      0.00 
   -7   21    1     -0.82      0.00 
   -6   21    1     -0.96      0.00 
   -5   21    1     -0.32      0.00 
   -4   21    1      0.03      0.00 
   -3   21    1     -0.19      0.00 
   -2   21    1     -0.36      0.00 
   -1   21    1     -1.60      0.00 
  -10   22    1      1.37      0.00 
   -9   22    1     -0.93      0.00 
   -8   22    1     -0.61      0.00 
   -7   22    1      0.01      0.00 
   -6   22    1     -0.30      0.00 
   -5   22    1      0.30      0.00 
   -4   22    1      0.74      0.00 
    3  -22    2     -0.65      0.00 
    4  -22    2      0.94      0.00 
    5  -22    2      0.98      0.00 
    6  -22    2      0.99      0.00 
    7  -22    2      0.07      0.00 
    8  -22    2     -0.62      0.00 
    9  -22    2      0.18      0.00 
   10  -22    2     -0.29      0.00 
    0  -21    2     -1.01      0.00 
    1  -21    2      1.07      0.00 
    2  -21    2     -1.83      0.00 
    3  -21    2      0.21      0.00 
    4  -21    2      0.98      0.00 
    5  -21    2      0.25      0.00 
    6  -21    2      0.80      0.00 
    7  -21    2      0.02      0.00 
    8  -21    2     -1.16      0.00 
    9  -21    2      0.38      0.00 
   10  -21    2     -0.19      0.00 
   12  -21    2      1.05      0.00 
   13  -21    2     -0.01      0.00 
   -3  -20    2      0.52      0.00 
   -2  -20    2      0.34      0.00 
   -1  -20    2     -0.23      0.00 
    0  -20    2      0.28      0.00 
    1  -20    2      0.60      0.00 
    2  -20    2     -1.92      0.00 
    3  -20    2     -0.24      0.00 
    4  -20    2      0.59      0.00 
    5  -20    2     -0.02      0.00 
    6  -20    2      1.15      0.00 
    7  -20    2      0.07      0.00 
    8  -20    2     -0.94      0.00 
    9  -20    2      0.41      0.00 
   10  -20    2     -0.39      0.00 
   11  -20    2     -2.58      0.00 
   12  -20    2      0.09      0.00 
   13  -20    2      0.18      0.00 
   14  -20    2     -0.73      0.00 
   -4  -19    2      0.45      0.00 
   -3  -19    2      0.35      0.00 
   -2  -19    2      0.42      0.00 
   -1  -19    2     -0.28      0.00 
    0  -19    2      0.44      0.00 
    1  -19    2     -0.70      0.00 
    2  -19    2     -0.37      0.00 
    3  -19    2      0.16      0.00 
    4  -19    2      0.78      0.00 
    5  -19    2     -0.10      0.00 
    6  -19    2      0.98      0.00 
    7  -19    2      0.07      0.00 
    8  -19    2     -0.08      0.00 
    9  -19    2      0.38      0.00 
   10  -19    2     -0.55      0.00 
   11  -19    2     -3.38      0.00 
   12  -19    2     -1.58      0.00 
   13  -19    2      0.48      0.00 
   14  -19    2     -1.30      0.00 
   15  -19    2     -0.97      0.00 
   -6  -18    2     -0.24      0.00 
   -5  -18    2      0.17      0.00 
   -4  -18    2      0.29      0.00 
   -3  -18    2      0.41      0.00 
   -2  -18    2      0.30      0.00 
   -1  -18    2      0.02      0.00 
    0  -18    2      1.22      0.00 
    1  -18    2      0.19      0.00 
    2  -18    2      0.51      0.00 
    3  -18    2     -0.34      0.00 
    4  -18    2     -0.25      0.00 
    5  -18    2     -0.67      0.00 
    6  -18    2      0.76      0.00 
    7  -18    2      0.59      0.00 
    8  -18    2      0.65      0.00 
    9  -18    2      0.23      0.00 
   10  -18    2     -1.28      0.00 
   11  -18    2     -3.36      0.00 
   12  -18    2     -1.60      0.00 
   13  -18    2      0.90      0.00 
   14  -18    2     -1.56      0.00 
   15  -18    2     -1.06      0.00 
   16  -18    2     -0.52      0.00 
   -7  -17    2      1.15      0.00 
   -6  -17    2      0.18      0.00 
   -5  -17    2      0.55      0.00 
   -4  -17    2     -0.41      0.00 
   -3  -17    2      1.42      0.00 
   -2  -17    2      0.36      0.00 
   -1  -17    2      1.04      0.00 
    0  -17    2      0.85      0.00 
    1  -17    2     -0.19      0.00 
    2  -17    2     -1.15      0.00 
    3  -17    2     -0.48      0.00 
    4  -17    2     -0.70      0.00 
    5  -17    2     -0.79      0.00 
    6  -17    2      1.25      0.00 
    7  -17    2      0.73      0.00 
    8  -17    2      0.06      0.00 
    9  -17    2     -0.01      0.00 
   10  -17    2     -1.41      0.00 
   11  -17    2     -0.98      0.00 
   12  -17    2      0.34      0.00 
   13  -17    2      0.52      0.00 
   14  -17    2     -0.95      0.00 
   15  -17    2     -0.08      0.00 
   16  -17    2      0.01      0.00 
   17  -17    2      0.73      0.00 
   -8  -16    2      0.72      0.00 
   -7  -16    2      0.96      0.00 
   -6  -16    2      0.01      0.00 
   -5  -16    2     -0.35      0.00 
   -4  -16    2     -0.04      0.00 
   -3  -16    2      2.06      0.00 
   -2  -16    2     -0.74      0.00 
   -1  -16    2      0.26      0.00 
    0  -16    2     -0.99      0.00 
    1  -16    2     -0.18      0.00 
    2  -16    2     -0.74      0.00 
    3  -16    2      0.18      0.00 
    4  -16    2     -0.88      0.00 
    5  -16    2     -0.44      0.00 
    6  -16    2      1.91      0.00 
    7  -16    2     -0.32      0.00 
    8  -16    2     -1.05      0.00 
    9  -16    2      0.52      0.00 
   10  -16    2      0.24      0.00 
   11  -16    2      1.62      0.00 
   12  -16    2      0.86      0.00 
   13  -16    2     -0.68      0.00 
   14  -16    2     -0.16      0.00 
   15  -16    2      0.18      0.00 
   16  -16    2     -1.19      0.00 
   17  -16    2      0.48      0.00 
   -9  -15    2      0.67      0.00 
   -8  -15    2      0.11      0.00 
   -7  -15    2     -0.60      0.00 
   -6  -15    2      0.17      0.00 
   -5  -15    2     -0.83      0.00 
   -4  -15    2      0.22      0.00 
   -3  -15    2      0.22      0.00 
   -2  -15    2     -1.82      0.00 
   -1  -15    2     -0.44      0.00 
    0  -15    2     -0.43      0.00 
    1  -15    2      0.90      0.00 
    2  -15    2      0.10      0.00 
    3  -15    2     -0.58      0.00 
    4  -15    2     -0.27      0.00 
    5  -15    2      0.29      0.00 
    6  -15    2      0.71      0.00 
    7  -15    2     -2.01      0.00 
    8  -15    2     -1.42      0.00 
    9  -15    2      1.18      0.00 
   10  -15    2      1.10      0.00 
   11  -15    2      0.85      0.00 
   12  -15    2     -0.83      0.00 
   13  -15    2     -1.18      0.00 
   14  -15    2      0.24      0.00 
   15  -15    2     -0.04      0.00 
   16  -15    2     -1.41      0.00 
   17  -15    2      1.73      0.00 
   18  -15    2      1.27      0.00 
  -10  -14    2     -1.26      0.00 
   -9  -14    2      0.42      0.00 
   -8  -14    2     -0.92      0.00 
   -7  -14    2     -1.09      0.00 
   -6  -14    2      0.29      0.00 
   -5  -14    2     -1.17      0.00 
   -4  -14    2     -0.76      0.00 
   -3  -14    2     -1.73      0.00 
   -2  -14    2     -0.48      0.00 
   -1  -14    2     -0.44      0.00 
    0  -14    2      0.65      0.00 
    1  -14    2      0.46      0.00 
    2  -14    2     -0.14      0.00 
    3  -14    2     -1.46      0.00 
    4  -14    2     -0.30      0.00 
    5  -14    2     -1.86      0.00 
    6  -14    2     -1.75      0.00 
    7  -14    2     -1.73      0.00 
    8  -14    2     -0.97      0.00 
    9  -14    2      0.61      0.00 
   10  -14    2      0.25      0.00 
   11  -14    2     -0.51      0.00 
   12  -14    2     -1.16      0.00 
   13  -14    2      0.09      0.00 
   14  -14    2      0.77      0.00 
   15  -14    2      0.12      0.00 
   16  -14    2     -0.37      0.00 
   17  -14    2      2.15      0.00 
   18  -14    2      0.49      0.00 
  -11  -13    2     -0.97      0.00 
  -10  -13    2     -1.68      0.00 
   -9  -13    2     -0.09      0.00 
   -8  -13    2     -0.70      0.00 
   -7  -13    2     -1.04      0.00 
   -6  -13    2     -0.63      0.00 
   -5  -13    2     -0.76      0.00 
   -4  -13    2     -1.25      0.00 
   -3  -13    2     -1.83      0.00 
   -2  -13    2      1.29      0.00 
   -1  -13    2     -1.16      0.00 
    0  -13    2      0.16      0.00 
    1  -13    2     -0.62      0.00 
    2  -13    2     -1.66      0.00 
    3  -13    2     -3.60      0.00 
    4  -13    2     -2.50      0.00 
    5  -13    2     -3.54      0.00 
    6  -13    2     -0.41      0.00 
    7  -13    2     -0.01      0.00 
    8  -13    2     -0.98      0.00 
    9  -13    2     -0.08      0.00 
   10  -13    2      0.94      0.00 
   11  -13    2      0.31      0.00 
   12  -13    2     -0.81      0.00 
   13  -13    2      0.53      0.00 
   14  -13    2      0.48      0.00 
   15  -13    2     -0.35      0.00 
   16  -13    2      0.38      0.00 
   17  -13    2      1.39      0.00 
   18  -13    2     -0.19      0.00 
   19  -13    2      0.20      0.00 
  -12  -12    2     -0.25      0.00 
  -11  -12    2     -1.84      0.00 
  -10  -12    2     -1.12      0.00 
   -9  -12    2     -0.19      0.00 
   -8  -12    2      0.05      0.00 
   -7  -12    2     -0.83      0.00 
   -6  -12    2     -1.20      0.00 
   -5  -12    2      1.02      0.00 
   -4  -12    2     -1.20      0.00 
   -3  -12    2     -0.99      0.00 
   -2  -12    2      1.18      0.00 
   -1  -12    2     -2.62      0.00 
    0  -12    2     -1.67      0.00 
    1  -12    2     -0.87      0.00 
    2  -12    2     -3.57      0.00 
    3  -12    2     -5.24      0.00 
    4  -12    2     -2.63      0.00 
    5  -12    2     -1.03      0.00 
    6  -12    2      1.07      0.00 
    7  -12    2     -0.14      0.00 
    8  -12    2     -0.53      0.00 
    9  -12    2      1.15      0.00 
   10  -12    2      2.80      0.00 
   11  -12    2      0.09      0.00 
   12  -12    2     -1.79      0.00 
   13  -12    2      0.51      0.00 
   14  -12    2      0.57      0.00 
   15  -12    2     -0.49      0.00 
   16  -12    2      0.99      0.00 
   17  -12    2      0.74      0.00 
   18  -12    2     -0.24      0.00 
   19  -12    2      0.19      0.00 
  -13  -11    2     -0.54      0.00 
  -12  -11    2     -0.27      0.00 
  -11  -11    2     -1.28      0.00 
  -10  -11    2     -0.21      0.00 
   -9  -11    2     -0.25      0.00 
   -8  -11    2      0.39      0.00 
   -7  -11    2     -0.18      0.00 
   -6  -11    2     -0.57      0.00 
   -5  -11    2      2.37      0.00 
   -4  -11    2     -1.36      0.00 
   -3  -11    2     -0.58      0.00 
   -2  -11    2     -0.72      0.00 
   -1  -11    2     -3.28      0.00 
    0  -11    2     -2.30      0.00 
    1  -11    2      1.42      0.00 
    2  -11    2     -4.27      0.00 
    3  -11    2     -5.49      0.00 
    4  -11    2     -0.89      0.00 
    5  -11    2      1.05      0.00 
    6  -11    2     -0.70      0.00 
    7  -11    2      1.11      0.00 
    8  -11    2      1.39      0.00 
    9  -11    2      2.76      0.00 
   10  -11    2      2.62      0.00 
   11  -11    2     -1.26      0.00 
   12  -11    2     -1.44      0.00 
   13  -11    2      1.57      0.00 
   14  -11    2      0.41      0.00 
   15  -11    2     -1.18      0.00 
   16  -11    2      0.63      0.00 
   17  -11    2      0.30      0.00 
   18  -11    2     -0.13      0.00 
   19  -11    2     -0.30      0.00 
  -14  -10    2      0.49      0.00 
  -13  -10    2     -0.45      0.00 
  -12  -10    2      0.36      0.00 
  -11  -10    2     -0.48      0.00 
  -10  -10    2     -0.18      0.00 
   -9  -10    2     -0.14      0.00 
   -8  -10    2      0.42      0.00 
   -7  -10    2      1.19      0.00 
   -6  -10    2      0.98      0.00 
   -5  -10    2      1.81      0.00 
   -4  -10    2     -0.74      0.00 
   -3  -10    2     -1.60      0.00 
   -2  -10    2     -1.98      0.00 
   -1  -10    2     -1.40      0.00 
    0  -10    2     -1.51      0.00 
    1  -10    2      4.27      0.00 
    2  -10    2     -4.46      0.00 
    3  -10    2     -3.95      0.00 
    4  -10    2      1.44      0.00 
    5  -10    2     -0.26      0.00 
    6  -10    2     -1.73      0.00 
    7  -10    2      3.83      0.00 
    8  -10    2      1.48      0.00 
    9  -10    2      2.48      0.00 
   10  -10    2      0.76      0.00 
   11  -10    2     -1.34      0.00 
   12  -10    2     -0.24      0.00 
   13  -10    2      0.98      0.00 
   14  -10    2     -0.92      0.00 
   15  -10    2     -1.39      0.00 
   16  -10    2      1.04      0.00 
   17  -10    2      0.96      0.00 
   18  -10    2      0.38      0.00 
   19  -10    2     -0.27      0.00 
  -14   -9    2      0.66      0.00 
  -13   -9    2      0.05      0.00 
  -12   -9    2      0.71      0.00 
  -11   -9    2      0.28      0.00 
  -10   -9    2     -0.28      0.00 
   -9   -9    2      0.98      0.00 
   -8   -9    2      0.74      0.00 
   -7   -9    2      2.97      0.00 
   -6   -9    2      1.99      0.00 
   -5   -9    2     -0.80      0.00 
   -4   -9    2      0.72      0.00 
   -3   -9    2     -4.09      0.00 
   -2   -9    2     -0.14      0.00 
   -1   -9    2      1.42      0.00 
    0   -9    2      0.17      0.00 
    1   -9    2      6.78      0.00 
    2   -9    2     -1.19      0.00 
    3   -9    2      0.64      0.00 
    4   -9    2      1.35      0.00 
    5   -9    2     -5.01      0.00 
    6   -9    2      0.18      0.00 
    7   -9    2      3.92      0.00 
    8   -9    2      0.00      0.00 
    9   -9    2      1.48      0.00 
   10   -9    2     -0.45      0.00 
   11   -9    2      0.03      0.00 
   12   -9    2      0.57      0.00 
   13   -9    2      0.27      0.00 
   14   -9    2     -0.06      0.00 
   15   -9    2      0.80      0.00 
   16   -9    2      1.81      0.00 
   17   -9    2      1.42      0.00 
   18   -9    2      0.21      0.00 
   19   -9    2     -0.15      0.00 
  -15   -8    2     -0.76      0.00 
  -14   -8    2      0.47      0.00 
  -13   -8    2      0.63      0.00 
  -12   -8    2      1.63      0.00 
  -11   -8    2      0.60      0.00 
  -10   -8    2     -0.06      0.00 
   -9   -8    2      1.89      0.00 
   -8   -8    2      1.10      0.00 
   -7   -8    2      2.64      0.00 
   -6   -8    2      0.74      0.00 
   -5   -8    2     -4.06      0.00 
   -4   -8    2      3.09      0.00 
   -3   -8    2     -3.66      0.00 
   -2   -8    2      4.53      0.00 
   -1   -8    2      2.48      0.00 
    0   -8    2      5.29      0.00 
    1   -8    2      8.34      0.00 
    2   -8    2      8.06      0.00 
    3   -8    2      6.55      0.00 
    4   -8    2     -2.31      0.00 
    5   -8    2     -7.04      0.00 
    6   -8    2      4.67      0.00 
    7   -8    2      1.38      0.00 
    8   -8    2     -0.03      0.00 
    9   -8    2      0.96      0.00 
   10   -8    2     -0.02      0.00 
   11   -8    2      2.40      0.00 
   12   -8    2      1.31      0.00 
   13   -8    2      0.62      0.00 
   14   -8    2      1.26      0.00 
   15   -8    2      2.00      0.00 
   16   -8    2      0.58      0.00 
   17   -8    2      1.06      0.00 
   18   -8    2     -0.88      0.00 
   19   -8    2     -0.22      0.00 
  -16   -7    2     -1.32      0.00 
  -15   -7    2      0.66      0.00 
  -14   -7    2      0.10      0.00 
  -13   -7    2      1.22      0.00 
  -12   -7    2      2.23      0.00 
  -11   -7    2     -0.30      0.00 
  -10   -7    2      0.68      0.00 
   -9   -7    2      1.17      0.00 
   -8   -7    2      0.31      0.00 
   -7   -7    2     -0.94      0.00 
   -6   -7    2     -0.01      0.00 
   -5   -7    2     -3.11      0.00 
   -4   -7    2      6.86      0.00 
   -3   -7    2      1.47      0.00 
   -2   -7    2      4.00      0.00 
   -1   -7    2      2.94      0.00 
    0   -7    2     14.08      0.00 
    1   -7    2      8.86      0.00 
    2   -7    2     24.23      0.00 
    3   -7    2     11.68      0.00 
    4   -7    2     -8.77      0.00 
    5   -7    2     -3.63      0.00 
    6   -7    2      6.60      0.00 
    7   -7    2     -1.75      0.00 
    8   -7    2      1.29      0.00 
    9   -7    2      0.05      0.00 
   10   -7    2      0.58      0.00 
   11   -7    2      3.01      0.00 
   12   -7    2     -0.11      0.00 
   13   -7    2     -0.03      0.00 
   14   -7    2      1.55      0.00 
   15   -7    2      1.76      0.00 
   16   -7    2     -0.30      0.00 
   17   -7    2      0.67      0.00 
   18   -7    2     -1.72      0.00 
   19   -7    2     -0.30      0.00 
  -16   -6    2     -0.30      0.00 
  -15   -6    2      1.53      0.00 
  -14   -6    2     -0.12      0.00 
  -13   -6    2      1.56      0.00 
  -12   -6    2      1.75      0.00 
  -11   -6    2     -0.34      0.00 
  -10   -6    2      1.28      0.00 
   -9   -6    2     -1.68      0.00 
   -8   -6    2     -1.61      0.00 
   -7   -6    2     -2.56      0.00 
   -6   -6    2      3.81      0.00 
   -5   -6    2      1.28      0.00 
   -4   -6    2      5.46      0.00 
   -3   -6    2      4.84      0.00 
   -2   -6    2     -5.78      0.00 
   -1   -6    2     10.63      0.00 
    0   -6    2     17.33      0.00 
    1   -6    2      8.13      0.00 
    2   -6    2     39.83      0.00 
    3   -6    2      8.38      0.00 
    4   -6    2    -17.19      0.00 
    5   -6    2      5.11      0.00 
    6   -6    2      6.17      0.00 
    7   -6    2     -1.35      0.00 
    8   -6    2      2.17      0.00 
    9   -6    2     -2.04      0.00 
   10   -6    2      0.17      0.00 
   11   -6    2      0.97      0.00 
   12   -6    2     -1.57      0.00 
   13   -6    2      0.94      0.00 
   14   -6    2      2.85      0.00 
   15   -6    2      1.13      0.00 
   16   -6    2     -0.16      0.00 
   17   -6    2     -0.16      0.00 
   18   -6    2     -1.31      0.00 
   19   -6    2     -0.57      0.00 
  -17   -5    2      0.54      0.00 
  -16   -5    2      0.64      0.00 
  -15   -5    2      0.94      0.00 
  -14   -5    2      0.09      0.00 
  -13   -5    2      1.72      0.00 
  -12   -5    2      0.99      0.00 
  -11   -5    2      0.31      0.00 
  -10   -5    2     -0.44      0.00 
   -9   -5    2     -3.77      0.00 
   -8   -5    2     -1.10      0.00 
   -7   -5    2      0.53      0.00 
   -6   -5    2      6.44      0.00 
   -5   -5    2     -0.11      0.00 
   -4   -5    2     -5.62      0.00 
   -3   -5    2      4.96      0.00 
   -2   -5    2    -14.12      0.00 
   -1   -5    2     20.49      0.00 
    0   -5    2     -1.01      0.00 
    1   -5    2      8.57      0.00 
    2   -5    2     48.46      0.00 
    3   -5    2      0.84      0.00 
    4   -5    2    -13.15      0.00 
    5   -5    2     19.85      0.00 
    6   -5    2      5.85      0.00 
    7   -5    2      0.83      0.00 
    8   -5    2     -0.34      0.00 
    9   -5    2     -4.35      0.00 
   10   -5    2      0.14      0.00 
   11   -5    2     -0.52      0.00 
   12   -5    2     -0.40      0.00 
   13   -5    2      2.59      0.00 
   14   -5    2      2.08      0.00 
   15   -5    2     -0.39      0.00 
   16   -5    2     -0.40      0.00 
   17   -5    2     -0.68      0.00 
   18   -5    2     -0.34      0.00 
   19   -5    2     -1.05      0.00 
  -17   -4    2      0.99      0.00 
  -16   -4    2     -0.13      0.00 
  -15   -4    2     -0.29      0.00 
  -14   -4    2      0.57      0.00 
  -13   -4    2      1.10      0.00 
  -12   -4    2     -0.25      0.00 
  -11   -4    2      0.03      0.00 
  -10   -4    2     -1.91      0.00 
   -9   -4    2     -1.42      0.00 
   -8   -4    2      0.38      0.00 
   -7   -4    2      0.45      0.00 
   -6   -4    2      0.51      0.00 
   -5   -4    2     -7.68      0.00 
   -4   -4    2    -15.29      0.00 
   -3   -4    2      8.75      0.00 
   -2   -4    2    -11.07      0.00 
   -1   -4    2      6.46      0.00 
    0   -4    2    -32.90      0.00 
    1   -4    2     23.52      0.00 
    2   -4    2     53.58      0.00 
    3   -4    2      1.33      0.00 
    4   -4    2      3.56      0.00 
    5   -4    2     24.05      0.00 
    6   -4    2      0.91      0.00 
    7   -4    2     -0.81      0.00 
    8   -4    2     -4.66      0.00 
    9   -4    2     -3.78      0.00 
   10   -4    2      1.43      0.00 
   11   -4    2     -1.16      0.00 
   12   -4    2     -0.14      0.00 
   13   -4    2      1.19      0.00 
   14   -4    2     -0.23      0.00 
   15   -4    2     -0.41      0.00 
   16   -4    2     -0.91      0.00 
   17   -4    2     -0.40      0.00 
   18   -4    2      0.58      0.00 
   19   -4    2     -0.70      0.00 
  -18   -3    2      0.17      0.00 
  -17   -3    2      0.75      0.00 
  -16   -3    2     -1.40      0.00 
  -15   -3    2     -0.73      0.00 
  -14   -3    2      0.68      0.00 
  -13   -3    2     -0.71      0.00 
  -12   -3    2     -1.01      0.00 
  -11   -3    2      0.23      0.00 
  -10   -3    2     -1.39      0.00 
   -9   -3    2     -0.01      0.00 
   -8   -3    2     -2.69      0.00 
   -7   -3    2     -5.83      0.00 
   -6   -3    2     -6.13      0.00 
   -5   -3    2     -7.19      0.00 
   -4   -3    2     -9.94      0.00 
   -3   -3    2     11.50      0.00 
   -2   -3    2     -9.76      0.00 
   -1   -3    2    -47.18      0.00 
    0   -3    2    -36.24      0.00 
    1   -3    2     52.72      0.00 
    2   -3    2     45.89      0.00 
    3   -3    2     -0.16      0.00 
    4   -3    2      6.57      0.00 
    5   -3    2      8.32      0.00 
    6   -3    2     -3.06      0.00 
    7   -3    2     -2.34      0.00 
    8   -3    2     -4.49      0.00 
    9   -3    2      0.13      0.00 
   10   -3    2      1.58      0.00 
   11   -3    2     -2.59      0.00 
   12   -3    2     -1.05      0.00 
   13   -3    2      0.14      0.00 
   14   -3    2      0.06      0.00 
   15   -3    2      0.33      0.00 
   16   -3    2     -1.53      0.00 
   17   -3    2      0.40      0.00 
   18   -3    2      2.00      0.00 
   19   -3    2     -0.37      0.00 
  -18   -2    2      0.75      0.00 
  -17   -2    2      0.19      0.00 
  -16   -2    2     -1.69      0.00 
  -15   -2    2     -0.58      0.00 
  -14   -2    2     -0.25      0.00 
  -13   -2    2     -2.27      0.00 
  -12   -2    2     -0.65      0.00 
  -11   -2    2     -0.24      0.00 
  -10   -2    2     -2.90      0.00 
   -9   -2    2     -3.40      0.00 
   -8   -2    2     -5.08      0.00 
   -7   -2    2     -8.29      0.00 
   -6   -2    2     -0.81      0.00 
   -5   -2    2      4.00      0.00 
   -4   -2    2     -6.64      0.00 
   -3   -2    2     -6.76      0.00 
   -2   -2    2    -19.19      0.00 
   -1   -2    2    -94.04      0.00 
    0   -2    2     16.38      0.00 
    1   -2    2     54.71      0.00 
    2   -2    2      3.92      0.00 
    3   -2    2    -18.54      0.00 
    4   -2    2     -6.88      0.00 
    5   -2    2     -3.76      0.00 
    6   -2    2      3.50      0.00 
    7   -2    2     -1.13      0.00 
    8   -2    2     -1.66      0.00 
    9   -2    2      2.42      0.00 
   10   -2    2     -0.42      0.00 
   11   -2    2     -2.58      0.00 
   12   -2    2      0.07      0.00 
   13   -2    2      0.46      0.00 
   14   -2    2      0.27      0.00 
   15   -2    2     -0.31      0.00 
   16   -2    2     -1.35      0.00 
   17   -2    2      1.20      0.00 
   18   -2    2      2.57      0.00 
   19   -2    2     -1.32      0.00 
  -18   -1    2      0.45      0.00 
  -17   -1    2     -0.21      0.00 
  -16   -1    2     -1.55      0.00 
  -15   -1    2     -0.56      0.00 
  -14   -1    2     -1.31      0.00 
  -13   -1    2     -2.27      0.00 
  -12   -1    2     -1.11      0.00 
  -11   -1    2     -2.62      0.00 
  -10   -1    2     -5.11      0.00 
   -9   -1    2     -3.89      0.00 
   -8   -1    2      0.48      0.00 
   -7   -1    2     -3.35      0.00 
   -6   -1    2      7.40      0.00 
   -5   -1    2      4.12      0.00 
   -4   -1    2    -22.09      0.00 
   -3   -1    2    -18.65      0.00 
   -2   -1    2     -6.83      0.00 
   -1   -1    2    -82.94      0.00 
    1   -1    2    -14.26      0.00 
    2   -1    2    -53.79      0.00 
    3   -1    2    -28.68      0.00 
    4   -1    2     -6.17      0.00 
    5   -1    2      2.55      0.00 
    6   -1    2      9.30      0.00 
    7   -1    2     -3.03      0.00 
    8   -1    2     -1.28      0.00 
    9   -1    2      2.82      0.00 
   10   -1    2     -0.82      0.00 
   11   -1    2     -0.55      0.00 
   12   -1    2      0.81      0.00 
   13   -1    2     -1.01      0.00 
   14   -1    2     -0.60      0.00 
   15   -1    2     -0.43      0.00 
   16   -1    2     -0.69      0.00 
   17   -1    2      1.29      0.00 
   18   -1    2      1.85      0.00 
  -19    0    2      0.06      0.00 
  -18    0    2     -0.20      0.00 
  -17    0    2     -0.16      0.00 
  -16    0    2     -1.31      0.00 
  -15    0    2     -0.31      0.00 
  -14    0    2     -1.06      0.00 
  -13    0    2     -1.55      0.00 
  -12    0    2     -2.17      0.00 
  -11    0    2     -3.43      0.00 
  -10    0    2     -3.26      0.00 
   -9    0    2      1.98      0.00 
   -8    0    2      6.16      0.00 
   -7    0    2     -1.16      0.00 
   -6    0    2      4.52      0.00 
   -5    0    2     -2.78      0.00 
   -4    0    2    -20.20      0.00 
   -3    0    2      8.85      0.00 
   -2    0    2      6.99      0.00 
    1    0    2    -80.28      0.00 
    2    0    2    -55.01      0.00 
    3    0    2     -3.18      0.00 
    4    0    2      8.02      0.00 
    5    0    2      7.03      0.00 
    6    0    2      4.00      0.00 
    7    0    2     -4.15      0.00 
    8    0    2      0.33      0.00 
    9    0    2      4.43      0.00 
   10    0    2     -0.01      0.00 
   11    0    2      0.08      0.00 
   12    0    2     -0.26      0.00 
   13    0    2     -1.85      0.00 
   14    0    2      0.35      0.00 
   15    0    2      0.14      0.00 
   16    0    2     -0.10      0.00 
   17    0    2      1.52      0.00 
   18    0    2      1.72      0.00 
  -19    1    2     -0.42      0.00 
  -18    1    2     -0.28      0.00 
  -17    1    2      0.04      0.00 
  -16    1    2     -0.96      0.00 
  -15    1    2      0.02      0.00 
  -14    1    2     -0.08      0.00 
  -13    1    2     -1.00      0.00 
  -12    1    2     -1.40      0.00 
  -11    1    2     -2.11      0.00 
  -10    1    2      0.43      0.00 
   -9    1    2      6.30      0.00 
   -8    1    2      2.98      0.00 
   -7    1    2     -1.29      0.00 
   -6    1    2      2.49      0.00 
   -5    1    2      5.83      0.00 
   -4    1    2      1.76      0.00 
   -3    1    2     12.85      0.00 
   -2    1    2    -23.39      0.00 
   -1    1    2    -61.50      0.00 
    0    1    2    -57.91      0.00 
    1    1    2    -38.14      0.00 
    2    1    2     -8.15      0.00 
    3    1    2     17.00      0.00 
    4    1    2      7.71      0.00 
    5    1    2      3.20      0.00 
    6    1    2      1.09      0.00 
    7    1    2      1.29      0.00 
    8    1    2      2.98      0.00 
    9    1    2      3.71      0.00 
   10    1    2     -0.84      0.00 
   11    1    2      0.04      0.00 
   12    1    2     -0.60      0.00 
   13    1    2     -0.42      0.00 
   14    1    2      1.58      0.00 
   15    1    2      0.11      0.00 
   16    1    2      0.85      0.00 
   17    1    2      1.53      0.00 
   18    1    2      1.79      0.00 
  -19    2    2     -0.86      0.00 
  -18    2    2     -0.20      0.00 
  -17    2    2      0.10      0.00 
  -16    2    2     -0.87      0.00 
  -15    2    2      0.10      0.00 
  -14    2    2      0.74      0.00 
  -13    2    2      0.19      0.00 
  -12    2    2      0.24      0.00 
  -11    2    2     -2.18      0.00 
  -10    2    2      2.59      0.00 
   -9    2    2      5.51      0.00 
   -8    2    2     -1.42      0.00 
   -7    2    2      4.65      0.00 
   -6    2    2      4.98      0.00 
   -5    2    2     10.76      0.00 
   -4    2    2     -1.54      0.00 
   -3    2    2    -27.19      0.00 
   -2    2    2    -26.22      0.00 
   -1    2    2    -11.82      0.00 
    0    2    2    -33.11      0.00 
    1    2    2     33.73      0.00 
    2    2    2      2.11      0.00 
    3    2    2      8.19      0.00 
    4    2    2      5.52      0.00 
    5    2    2      5.14      0.00 
    6    2    2      4.94      0.00 
    7    2    2      4.46      0.00 
    8    2    2      1.73      0.00 
    9    2    2     -0.73      0.00 
   10    2    2     -1.36      0.00 
   11    2    2      0.59      0.00 
   12    2    2     -0.66      0.00 
   13    2    2      0.90      0.00 
   14    2    2      1.53      0.00 
   15    2    2     -0.17      0.00 
   16    2    2      1.07      0.00 
   17    2    2      0.57      0.00 
  -19    3    2     -0.98      0.00 
  -18    3    2     -0.05      0.00 
  -17    3    2      0.16      0.00 
  -16    3    2     -0.35      0.00 
  -15    3    2      0.93      0.00 
  -14    3    2      1.71      0.00 
  -13    3    2      1.75      0.00 
  -12    3    2      0.55      0.00 
  -11    3    2     -2.23      0.00 
  -10    3    2      5.23      0.00 
   -9    3    2      3.42      0.00 
   -8    3    2     -0.46      0.00 
   -7    3    2      8.06      0.00 
   -6    3    2     -1.24      0.00 
   -5    3    2     -0.23      0.00 
   -4    3    2    -16.82      0.00 
   -3    3    2    -37.68      0.00 
   -2    3    2     31.42      0.00 
   -1    3    2     35.19      0.00 
    0    3    2     -6.95      0.00 
    1    3    2     37.32      0.00 
    2    3    2     -9.28      0.00 
    3    3    2      6.15      0.00 
    4    3    2     13.11      0.00 
    5    3    2      6.17      0.00 
    6    3    2      4.45      0.00 
    7    3    2      1.33      0.00 
    8    3    2     -1.15      0.00 
    9    3    2     -4.09      0.00 
   10    3    2      0.26      0.00 
   11    3    2      1.03      0.00 
   12    3    2     -0.11      0.00 
   13    3    2      1.80      0.00 
   14    3    2      1.02      0.00 
   15    3    2     -0.74      0.00 
   16    3    2      0.80      0.00 
   17    3    2      0.29      0.00 
  -20    4    2     -1.41      0.00 
  -19    4    2     -0.29      0.00 
  -18    4    2      0.24      0.00 
  -17    4    2      0.68      0.00 
  -16    4    2      1.39      0.00 
  -15    4    2      2.00      0.00 
  -14    4    2      1.72      0.00 
  -13    4    2      2.45      0.00 
  -12    4    2      0.81      0.00 
  -11    4    2      0.10      0.00 
  -10    4    2      6.26      0.00 
   -9    4    2     -0.15      0.00 
   -8    4    2      0.37      0.00 
   -7    4    2      1.47      0.00 
   -6    4    2     -8.78      0.00 
   -5    4    2     -6.86      0.00 
   -4    4    2    -16.63      0.00 
   -3    4    2    -11.59      0.00 
   -2    4    2     65.09      0.00 
   -1    4    2     26.95      0.00 
    0    4    2     -5.67      0.00 
    1    4    2     16.70      0.00 
    2    4    2      2.64      0.00 
    3    4    2      9.20      0.00 
    4    4    2     11.76      0.00 
    5    4    2      0.30      0.00 
    6    4    2      0.06      0.00 
    7    4    2     -0.91      0.00 
    8    4    2     -1.32      0.00 
    9    4    2     -2.74      0.00 
   10    4    2      3.08      0.00 
   11    4    2      1.36      0.00 
   12    4    2      0.79      0.00 
   13    4    2      1.69      0.00 
   14    4    2      0.08      0.00 
   15    4    2     -1.05      0.00 
   16    4    2      1.31      0.00 
  -20    5    2     -1.90      0.00 
  -19    5    2      0.84      0.00 
  -18    5    2     -0.26      0.00 
  -17    5    2      1.20      0.00 
  -16    5    2      1.85      0.00 
  -15    5    2      0.80      0.00 
  -14    5    2      0.31      0.00 
  -13    5    2      2.93      0.00 
  -12    5    2      1.23      0.00 
  -11    5    2      1.18      0.00 
  -10    5    2      2.30      0.00 
   -9    5    2     -3.61      0.00 
   -8    5    2     -0.59      0.00 
   -7    5    2     -5.41      0.00 
   -6    5    2     -6.11      0.00 
   -5    5    2     -5.49      0.00 
   -4    5    2    -10.55      0.00 
   -3    5    2     10.59      0.00 
   -2    5    2     48.10      0.00 
   -1    5    2      7.30      0.00 
    0    5    2     -0.47      0.00 
    1    5    2      8.18      0.00 
    2    5    2     13.84      0.00 
    3    5    2      0.04      0.00 
    4    5    2      1.97      0.00 
    5    5    2     -3.78      0.00 
    6    5    2     -1.74      0.00 
    7    5    2      1.55      0.00 
    8    5    2      0.18      0.00 
    9    5    2      0.00      0.00 
   10    5    2      3.17      0.00 
   11    5    2     -0.11      0.00 
   12    5    2      0.42      0.00 
   13    5    2      1.14      0.00 
   14    5    2     -0.58      0.00 
   15    5    2     -0.69      0.00 
   16    5    2      1.30      0.00 
  -20    6    2     -1.17      0.00 
  -19    6    2      0.28      0.00 
  -18    6    2     -1.88      0.00 
  -17    6    2      0.48      0.00 
  -16    6    2      0.29      0.00 
  -15    6    2     -1.22      0.00 
  -14    6    2      0.19      0.00 
  -13    6    2      3.45      0.00 
  -12    6    2      0.64      0.00 
  -11    6    2      0.24      0.00 
  -10    6    2     -1.95      0.00 
   -9    6    2     -2.68      0.00 
   -8    6    2     -0.93      0.00 
   -7    6    2     -5.40      0.00 
   -6    6    2      1.18      0.00 
   -5    6    2     -4.09      0.00 
   -4    6    2     -6.22      0.00 
   -3    6    2     16.23      0.00 
   -2    6    2     16.39      0.00 
   -1    6    2      3.36      0.00 
    0    6    2      3.23      0.00 
    1    6    2      2.00      0.00 
    2    6    2      8.55      0.00 
    3    6    2     -9.89      0.00 
    4    6    2     -4.22      0.00 
    5    6    2     -2.57      0.00 
    6    6    2      0.15      0.00 
    7    6    2      3.42      0.00 
    8    6    2     -2.07      0.00 
    9    6    2     -0.23      0.00 
   10    6    2      1.13      0.00 
   11    6    2     -1.28      0.00 
   12    6    2      1.21      0.00 
   13    6    2      1.20      0.00 
   14    6    2     -1.27      0.00 
   15    6    2     -0.72      0.00 
  -20    7    2      0.02      0.00 
  -19    7    2     -2.13      0.00 
  -18    7    2     -2.38      0.00 
  -17    7    2      0.05      0.00 
  -16    7    2      0.03      0.00 
  -15    7    2     -1.84      0.00 
  -14    7    2      1.33      0.00 
  -13    7    2      2.52      0.00 
  -12    7    2     -0.21      0.00 
  -11    7    2     -0.95      0.00 
  -10    7    2     -3.61      0.00 
   -9    7    2      0.44      0.00 
   -8    7    2     -1.16      0.00 
   -7    7    2     -2.28      0.00 
   -6    7    2      4.53      0.00 
   -5    7    2     -4.69      0.00 
   -4    7    2     -4.29      0.00 
   -3    7    2      9.33      0.00 
   -2    7    2     -3.93      0.00 
   -1    7    2      7.10      0.00 
    0    7    2      0.07      0.00 
    1    7    2     -4.37      0.00 
    2    7    2     -1.42      0.00 
    3    7    2    -10.26      0.00 
    4    7    2     -4.24      0.00 
    5    7    2      0.40      0.00 
    6    7    2      0.46      0.00 
    7    7    2     -0.03      0.00 
    8    7    2     -4.94      0.00 
    9    7    2      0.61      0.00 
   10    7    2      1.53      0.00 
   11    7    2     -0.51      0.00 
   12    7    2      2.23      0.00 
   13    7    2     -0.21      0.00 
   14    7    2     -1.97      0.00 
   15    7    2     -0.52      0.00 
  -20    8    2      0.55      0.00 
  -19    8    2     -3.29      0.00 
  -18    8    2     -0.70      0.00 
  -17    8    2      0.66      0.00 
  -16    8    2     -0.01      0.00 
  -15    8    2     -2.53      0.00 
  -14    8    2      0.86      0.00 
  -13    8    2      0.14      0.00 
  -12    8    2     -0.99      0.00 
  -11    8    2     -2.43      0.00 
  -10    8    2     -3.14      0.00 
   -9    8    2      2.88      0.00 
   -8    8    2     -1.94      0.00 
   -7    8    2     -0.73      0.00 
   -6    8    2      4.17      0.00 
   -5    8    2     -4.68      0.00 
   -4    8    2     -2.85      0.00 
   -3    8    2      1.34      0.00 
   -2    8    2     -7.14      0.00 
   -1    8    2      7.03      0.00 
    0    8    2     -5.37      0.00 
    1    8    2     -7.67      0.00 
    2    8    2     -4.54      0.00 
    3    8    2     -3.66      0.00 
    4    8    2     -3.11      0.00 
    5    8    2      0.08      0.00 
    6    8    2     -1.72      0.00 
    7    8    2     -2.55      0.00 
    8    8    2     -2.36      0.00 
    9    8    2      2.29      0.00 
   10    8    2      1.30      0.00 
   11    8    2     -0.78      0.00 
   12    8    2      1.48      0.00 
   13    8    2     -1.38      0.00 
   14    8    2     -0.77      0.00 
  -20    9    2     -0.27      0.00 
  -19    9    2     -2.26      0.00 
  -18    9    2      0.47      0.00 
  -17    9    2      0.64      0.00 
  -16    9    2     -1.16      0.00 
  -15    9    2     -2.41      0.00 
  -14    9    2     -0.52      0.00 
  -13    9    2     -1.17      0.00 
  -12    9    2     -0.95      0.00 
  -11    9    2     -2.53      0.00 
  -10    9    2     -0.74      0.00 
   -9    9    2      3.02      0.00 
   -8    9    2     -3.27      0.00 
   -7    9    2     -0.34      0.00 
   -6    9    2      3.82      0.00 
   -5    9    2     -3.16      0.00 
   -4    9    2     -1.69      0.00 
   -3    9    2     -2.28      0.00 
   -2    9    2     -4.41      0.00 
   -1    9    2      0.71      0.00 
    0    9    2     -5.49      0.00 
    1    9    2     -6.06      0.00 
    2    9    2     -1.75      0.00 
    3    9    2      0.27      0.00 
    4    9    2     -4.32      0.00 
    5    9    2     -1.38      0.00 
    6    9    2     -1.52      0.00 
    7    9    2     -1.51      0.00 
    8    9    2      0.26      0.00 
    9    9    2      0.75      0.00 
   10    9    2     -0.76      0.00 
   11    9    2     -0.45      0.00 
   12    9    2      1.40      0.00 
   13    9    2     -0.47      0.00 
   14    9    2      0.33      0.00 
  -20   10    2     -1.34      0.00 
  -19   10    2     -0.33      0.00 
  -18   10    2      0.86      0.00 
  -17   10    2      1.01      0.00 
  -16   10    2     -0.80      0.00 
  -15   10    2     -1.11      0.00 
  -14   10    2     -1.38      0.00 
  -13   10    2     -1.01      0.00 
  -12   10    2     -0.49      0.00 
  -11   10    2     -2.03      0.00 
  -10   10    2      0.52      0.00 
   -9   10    2      0.61      0.00 
   -8   10    2     -3.46      0.00 
   -7   10    2      0.48      0.00 
   -6   10    2      3.40      0.00 
   -5   10    2     -1.90      0.00 
   -4   10    2     -1.12      0.00 
   -3   10    2     -2.58      0.00 
   -2   10    2     -3.39      0.00 
   -1   10    2     -3.57      0.00 
    0   10    2     -1.11      0.00 
    1   10    2     -4.13      0.00 
    2   10    2      0.17      0.00 
    3   10    2     -0.20      0.00 
    4   10    2     -4.52      0.00 
    5   10    2     -0.87      0.00 
    6   10    2      0.01      0.00 
    7   10    2     -0.94      0.00 
    8   10    2     -0.15      0.00 
    9   10    2     -0.50      0.00 
   10   10    2     -0.94      0.00 
   11   10    2      1.17      0.00 
   12   10    2      1.21      0.00 
   13   10    2     -0.30      0.00 
  -20   11    2     -0.57      0.00 
  -19   11    2      1.25      0.00 
  -18   11    2      1.31      0.00 
  -17   11    2      1.38      0.00 
  -16   11    2     -0.50      0.00 
  -15   11    2     -1.35      0.00 
  -14   11    2     -1.56      0.00 
  -13   11    2     -0.79      0.00 
  -12   11    2     -0.62      0.00 
  -11   11    2     -1.41      0.00 
  -10   11    2      1.12      0.00 
   -9   11    2     -0.13      0.00 
   -8   11    2     -1.33      0.00 
   -7   11    2      1.43      0.00 
   -6   11    2      2.30      0.00 
   -5   11    2     -0.73      0.00 
   -4   11    2     -0.36      0.00 
   -3   11    2     -2.59      0.00 
   -2   11    2     -3.27      0.00 
   -1   11    2     -2.46      0.00 
    0   11    2      1.05      0.00 
    1   11    2     -3.03      0.00 
    2   11    2      0.63      0.00 
    3   11    2     -1.00      0.00 
    4   11    2     -2.43      0.00 
    5   11    2      0.56      0.00 
    6   11    2      0.52      0.00 
    7   11    2     -0.81      0.00 
    8   11    2     -0.50      0.00 
    9   11    2      0.19      0.00 
   10   11    2      0.32      0.00 
   11   11    2      1.45      0.00 
   12   11    2      0.26      0.00 
  -19   12    2      0.40      0.00 
  -18   12    2      0.57      0.00 
  -17   12    2      0.52      0.00 
  -16   12    2     -1.32      0.00 
  -15   12    2     -1.35      0.00 
  -14   12    2     -0.33      0.00 
  -13   12    2     -0.30      0.00 
  -12   12    2     -0.07      0.00 
  -11   12    2      1.03      0.00 
  -10   12    2      2.56      0.00 
   -9   12    2      1.10      0.00 
   -8   12    2      0.08      0.00 
   -7   12    2      0.84      0.00 
   -6   12    2      0.84      0.00 
   -5   12    2      0.64      0.00 
   -4   12    2     -0.20      0.00 
   -3   12    2     -2.67      0.00 
   -2   12    2     -1.11      0.00 
   -1   12    2      0.45      0.00 
    0   12    2      0.03      0.00 
    1   12    2     -1.11      0.00 
    2   12    2      1.01      0.00 
    3   12    2      0.17      0.00 
    4   12    2      0.76      0.00 
    5   12    2      1.11      0.00 
    6   12    2     -0.30      0.00 
    7   12    2      0.05      0.00 
    8   12    2     -0.35      0.00 
    9   12    2      0.77      0.00 
   10   12    2      1.63      0.00 
   11   12    2      0.99      0.00 
  -19   13    2     -1.66      0.00 
  -18   13    2      0.13      0.00 
  -17   13    2      0.45      0.00 
  -16   13    2     -1.15      0.00 
  -15   13    2     -0.09      0.00 
  -14   13    2      0.48      0.00 
  -13   13    2     -0.16      0.00 
  -12   13    2      1.05      0.00 
  -11   13    2      3.21      0.00 
  -10   13    2      2.47      0.00 
   -9   13    2      0.86      0.00 
   -8   13    2     -0.14      0.00 
   -7   13    2     -0.19      0.00 
   -6   13    2      0.99      0.00 
   -5   13    2      1.98      0.00 
   -4   13    2     -1.15      0.00 
   -3   13    2     -1.61      0.00 
   -2   13    2      1.00      0.00 
   -1   13    2      1.21      0.00 
    0   13    2     -0.47      0.00 
    1   13    2      2.10      0.00 
    2   13    2      2.22      0.00 
    3   13    2      2.23      0.00 
    4   13    2      1.79      0.00 
    5   13    2     -0.62      0.00 
    6   13    2     -0.86      0.00 
    7   13    2      1.08      0.00 
    8   13    2     -1.10      0.00 
    9   13    2      0.43      0.00 
   10   13    2      1.92      0.00 
  -19   14    2     -1.74      0.00 
  -18   14    2      0.43      0.00 
  -17   14    2      0.88      0.00 
  -16   14    2     -0.99      0.00 
  -15   14    2     -0.02      0.00 
  -14   14    2     -0.15      0.00 
  -13   14    2     -0.23      0.00 
  -12   14    2      1.89      0.00 
  -11   14    2      2.99      0.00 
  -10   14    2      0.77      0.00 
   -9   14    2      0.46      0.00 
   -8   14    2      0.99      0.00 
   -7   14    2     -0.01      0.00 
   -6   14    2      1.84      0.00 
   -5   14    2      1.09      0.00 
   -4   14    2     -2.64      0.00 
   -3   14    2      0.07      0.00 
   -2   14    2      1.24      0.00 
   -1   14    2      1.23      0.00 
    0   14    2      1.46      0.00 
    1   14    2      4.13      0.00 
    2   14    2      1.85      0.00 
    3   14    2      1.96      0.00 
    4   14    2      0.12      0.00 
    5   14    2     -2.03      0.00 
    6   14    2     -0.11      0.00 
    7   14    2      0.11      0.00 
    8   14    2     -2.46      0.00 
    9   14    2     -0.24      0.00 
   10   14    2      1.16      0.00 
  -18   15    2     -0.16      0.00 
  -17   15    2      1.27      0.00 
  -16   15    2     -0.77      0.00 
  -15   15    2      0.15      0.00 
  -14   15    2     -0.08      0.00 
  -13   15    2      0.28      0.00 
  -12   15    2      1.41      0.00 
  -11   15    2      0.93      0.00 
  -10   15    2     -0.23      0.00 
   -9   15    2      1.57      0.00 
   -8   15    2      2.28      0.00 
   -7   15    2     -0.43      0.00 
   -6   15    2      1.33      0.00 
   -5   15    2      0.02      0.00 
   -4   15    2     -1.77      0.00 
   -3   15    2      1.32      0.00 
   -2   15    2      0.63      0.00 
   -1   15    2      0.93      0.00 
    0   15    2      2.64      0.00 
    1   15    2      2.91      0.00 
    2   15    2      0.09      0.00 
    3   15    2      0.92      0.00 
    4   15    2     -0.96      0.00 
    5   15    2     -1.12      0.00 
    6   15    2      0.30      0.00 
    7   15    2     -1.34      0.00 
    8   15    2     -1.77      0.00 
  -18   16    2     -0.13      0.00 
  -17   16    2      2.31      0.00 
  -16   16    2      0.32      0.00 
  -15   16    2      1.03      0.00 
  -14   16    2      0.13      0.00 
  -13   16    2      0.00      0.00 
  -12   16    2     -0.36      0.00 
  -11   16    2     -0.97      0.00 
  -10   16    2      0.12      0.00 
   -9   16    2      2.13      0.00 
   -8   16    2      1.66      0.00 
   -7   16    2     -0.67      0.00 
   -6   16    2      1.66      0.00 
   -5   16    2      1.23      0.00 
   -4   16    2     -0.18      0.00 
   -3   16    2      1.01      0.00 
   -2   16    2      0.44      0.00 
   -1   16    2      0.19      0.00 
    0   16    2      2.65      0.00 
    1   16    2      0.95      0.00 
    2   16    2     -0.33      0.00 
    3   16    2      0.64      0.00 
    4   16    2     -0.44      0.00 
    5   16    2      0.91      0.00 
    6   16    2      0.25      0.00 
    7   16    2     -0.68      0.00 
  -17   17    2      2.23      0.00 
  -16   17    2      1.17      0.00 
  -15   17    2      1.03      0.00 
  -14   17    2     -0.05      0.00 
  -13   17    2     -0.66      0.00 
  -12   17    2     -1.01      0.00 
  -11   17    2     -1.87      0.00 
  -10   17    2      0.30      0.00 
   -9   17    2      1.26      0.00 
   -8   17    2      0.78      0.00 
   -7   17    2      0.15      0.00 
   -6   17    2      2.50      0.00 
   -5   17    2      2.17      0.00 
   -4   17    2      0.61      0.00 
   -3   17    2      1.54      0.00 
   -2   17    2      0.82      0.00 
   -1   17    2     -0.50      0.00 
    0   17    2      2.20      0.00 
    1   17    2     -0.51      0.00 
    2   17    2      0.22      0.00 
    3   17    2      0.45      0.00 
    4   17    2      0.73      0.00 
    5   17    2      1.59      0.00 
    6   17    2      0.02      0.00 
  -16   18    2      1.68      0.00 
  -15   18    2      0.49      0.00 
  -14   18    2      0.39      0.00 
  -13   18    2     -0.73      0.00 
  -12   18    2     -0.56      0.00 
  -11   18    2     -2.61      0.00 
  -10   18    2     -0.22      0.00 
   -9   18    2      0.50      0.00 
   -8   18    2      0.05      0.00 
   -7   18    2      0.42      0.00 
   -6   18    2      2.61      0.00 
   -5   18    2      2.11      0.00 
   -4   18    2      1.08      0.00 
   -3   18    2      1.82      0.00 
   -2   18    2     -0.57      0.00 
   -1   18    2     -0.63      0.00 
    0   18    2      1.60      0.00 
    1   18    2     -1.24      0.00 
    2   18    2      0.61      0.00 
    3   18    2      0.10      0.00 
    4   18    2      0.75      0.00 
    5   18    2      0.36      0.00 
  -16   19    2      1.49      0.00 
  -15   19    2     -0.08      0.00 
  -14   19    2      0.69      0.00 
  -13   19    2     -0.60      0.00 
  -12   19    2     -0.42      0.00 
  -11   19    2     -2.36      0.00 
  -10   19    2     -0.86      0.00 
   -9   19    2     -0.01      0.00 
   -8   19    2     -1.12      0.00 
   -7   19    2      0.13      0.00 
   -6   19    2      1.84      0.00 
   -5   19    2      0.68      0.00 
   -4   19    2      0.19      0.00 
   -3   19    2      0.86      0.00 
   -2   19    2     -1.37      0.00 
   -1   19    2      0.71      0.00 
    0   19    2      1.18      0.00 
    1   19    2     -1.34      0.00 
    2   19    2      0.41      0.00 
    3   19    2     -0.38      0.00 
  -14   20    2      0.25      0.00 
  -13   20    2     -0.18      0.00 
  -12   20    2     -0.44      0.00 
  -11   20    2     -0.83      0.00 
  -10   20    2     -1.80      0.00 
   -9   20    2     -0.44      0.00 
   -8   20    2     -1.55      0.00 
   -7   20    2     -0.15      0.00 
   -6   20    2      0.58      0.00 
   -5   20    2     -0.54      0.00 
   -4   20    2     -0.35      0.00 
   -3   20    2      0.55      0.00 
   -2   20    2     -0.52      0.00 
   -1   20    2      1.43      0.00 
    0   20    2      0.76      0.00 
    1   20    2     -1.21      0.00 
  -12   21    2     -0.06      0.00 
  -11   21    2      0.69      0.00 
  -10   21    2     -1.93      0.00 
   -9   21    2      0.11      0.00 
   -8   21    2     -0.62      0.00 
   -7   21    2     -0.34      0.00 
   -6   21    2      0.02      0.00 
   -5   21    2     -0.70      0.00 
   -4   21    2     -0.75      0.00 
   -3   21    2      0.38      0.00 
   -2   21    2      0.30      0.00 
   -1   21    2      1.25      0.00 
  -10   22    2     -0.72      0.00 
   -9   22    2      0.56      0.00 
   -8   22    2     -0.11      0.00 
   -7   22    2     -0.79      0.00 
   -6   22    2     -0.29      0.00 
   -5   22    2     -0.84      0.00 
   -4   22    2     -0.90      0.00 
    2  -22    3      0.96      0.00 
    3  -22    3      0.58      0.00 
    4  -22    3     -1.15      0.00 
    5  -22    3     -0.95      0.00 
    6  -22    3     -1.04      0.00 
    7  -22    3     -0.44      0.00 
    8  -22    3      0.44      0.00 
    9  -22    3      0.15      0.00 
   10  -22    3      1.16      0.00 
   -1  -21    3     -0.67      0.00 
    0  -21    3     -0.22      0.00 
    1  -21    3     -2.58      0.00 
    2  -21    3      1.06      0.00 
    3  -21    3      0.25      0.00 
    4  -21    3     -0.62      0.00 
    5  -21    3      0.16      0.00 
    6  -21    3     -0.81      0.00 
    7  -21    3     -0.42      0.00 
    8  -21    3      1.16      0.00 
    9  -21    3      0.08      0.00 
   10  -21    3      0.91      0.00 
   11  -21    3      2.63      0.00 
   12  -21    3      0.42      0.00 
   13  -21    3      0.39      0.00 
   -3  -20    3     -0.16      0.00 
   -2  -20    3     -1.06      0.00 
   -1  -20    3     -0.88      0.00 
    0  -20    3     -1.09      0.00 
    1  -20    3     -0.71      0.00 
    2  -20    3      1.47      0.00 
    3  -20    3      0.56      0.00 
    4  -20    3     -0.35      0.00 
    5  -20    3      0.49      0.00 
    6  -20    3     -0.86      0.00 
    7  -20    3     -0.04      0.00 
    8  -20    3      1.24      0.00 
    9  -20    3     -0.02      0.00 
   10  -20    3      0.04      0.00 
   11  -20    3      2.08      0.00 
   12  -20    3      1.16      0.00 
   13  -20    3     -0.21      0.00 
   14  -20    3      0.69      0.00 
   -4  -19    3     -0.55      0.00 
   -3  -19    3     -0.09      0.00 
   -2  -19    3     -1.03      0.00 
   -1  -19    3      0.04      0.00 
    0  -19    3     -0.39      0.00 
    1  -19    3      0.84      0.00 
    2  -19    3      0.00      0.00 
    3  -19    3      0.07      0.00 
    4  -19    3      0.01      0.00 
    5  -19    3      1.16      0.00 
    6  -19    3     -0.06      0.00 
    7  -19    3      0.51      0.00 
    8  -19    3      0.49      0.00 
    9  -19    3     -0.23      0.00 
   10  -19    3     -0.72      0.00 
   11  -19    3      1.28      0.00 
   12  -19    3      1.60      0.00 
   13  -19    3     -1.19      0.00 
   14  -19    3      0.73      0.00 
   15  -19    3      0.99      0.00 
   -6  -18    3      0.26      0.00 
   -5  -18    3     -1.56      0.00 
   -4  -18    3     -0.03      0.00 
   -3  -18    3      0.16      0.00 
   -2  -18    3     -0.18      0.00 
   -1  -18    3      0.28      0.00 
    0  -18    3     -0.39      0.00 
    1  -18    3      0.54      0.00 
    2  -18    3      0.21      0.00 
    3  -18    3      0.65      0.00 
    4  -18    3      1.13      0.00 
    5  -18    3      1.59      0.00 
    6  -18    3      0.21      0.00 
    7  -18    3      0.03      0.00 
    8  -18    3      0.05      0.00 
    9  -18    3      0.19      0.00 
   10  -18    3     -0.40      0.00 
   11  -18    3      0.02      0.00 
   12  -18    3      0.32      0.00 
   13  -18    3     -1.09      0.00 
   14  -18    3      0.91      0.00 
   15  -18    3      0.79      0.00 
   16  -18    3      0.36      0.00 
   -7  -17    3     -1.46      0.00 
   -6  -17    3      0.17      0.00 
   -5  -17    3     -1.47      0.00 
   -4  -17    3      1.17      0.00 
   -3  -17    3     -0.29      0.00 
   -2  -17    3      0.60      0.00 
   -1  -17    3      0.20      0.00 
    0  -17    3      0.95      0.00 
    1  -17    3      1.34      0.00 
    2  -17    3      1.31      0.00 
    3  -17    3      0.10      0.00 
    4  -17    3      0.88      0.00 
    5  -17    3      1.04      0.00 
    6  -17    3     -0.39      0.00 
    7  -17    3     -0.30      0.00 
    8  -17    3      0.95      0.00 
    9  -17    3      0.62      0.00 
   10  -17    3     -0.51      0.00 
   11  -17    3     -1.94      0.00 
   12  -17    3     -0.79      0.00 
   13  -17    3      0.33      0.00 
   14  -17    3      0.35      0.00 
   15  -17    3     -0.30      0.00 
   16  -17    3      0.87      0.00 
   17  -17    3      0.21      0.00 
   -8  -16    3     -2.15      0.00 
   -7  -16    3      0.07      0.00 
   -6  -16    3      0.39      0.00 
   -5  -16    3     -0.63      0.00 
   -4  -16    3      1.00      0.00 
   -3  -16    3     -0.32      0.00 
   -2  -16    3      1.85      0.00 
   -1  -16    3      1.16      0.00 
    0  -16    3      1.83      0.00 
    1  -16    3      0.67      0.00 
    2  -16    3      0.01      0.00 
    3  -16    3     -0.53      0.00 
    4  -16    3      0.26      0.00 
    5  -16    3      0.33      0.00 
    6  -16    3     -0.86      0.00 
    7  -16    3      0.20      0.00 
    8  -16    3      1.47      0.00 
    9  -16    3      0.14      0.00 
   10  -16    3     -1.20      0.00 
   11  -16    3     -2.17      0.00 
   12  -16    3      0.16      0.00 
   13  -16    3      1.49      0.00 
   14  -16    3      0.14      0.00 
   15  -16    3     -0.16      0.00 
   16  -16    3      2.43      0.00 
   17  -16    3      0.29      0.00 
  -10  -15    3      0.50      0.00 
   -9  -15    3     -1.21      0.00 
   -8  -15    3     -1.35      0.00 
   -7  -15    3      1.30      0.00 
   -6  -15    3     -1.09      0.00 
   -5  -15    3     -0.46      0.00 
   -4  -15    3      0.58      0.00 
   -3  -15    3      0.91      0.00 
   -2  -15    3      1.56      0.00 
   -1  -15    3      1.06      0.00 
    0  -15    3      0.57      0.00 
    1  -15    3     -0.18      0.00 
    2  -15    3     -0.88      0.00 
    3  -15    3     -0.23      0.00 
    4  -15    3     -0.56      0.00 
    5  -15    3      0.47      0.00 
    6  -15    3      0.03      0.00 
    7  -15    3      0.46      0.00 
    8  -15    3      0.94      0.00 
    9  -15    3      0.09      0.00 
   10  -15    3     -0.77      0.00 
   11  -15    3     -0.60      0.00 
   12  -15    3      1.11      0.00 
   13  -15    3      1.22      0.00 
   14  -15    3      0.18      0.00 
   15  -15    3     -0.35      0.00 
   16  -15    3      1.80      0.00 
   17  -15    3     -0.71      0.00 
   18  -15    3     -0.94      0.00 
  -11  -14    3     -0.66      0.00 
  -10  -14    3      0.76      0.00 
   -9  -14    3     -1.41      0.00 
   -8  -14    3     -1.27      0.00 
   -7  -14    3      0.34      0.00 
   -6  -14    3     -1.58      0.00 
   -5  -14    3     -0.22      0.00 
   -4  -14    3      0.29      0.00 
   -3  -14    3      1.34      0.00 
   -2  -14    3     -0.32      0.00 
   -1  -14    3      0.87      0.00 
    0  -14    3     -0.03      0.00 
    1  -14    3     -0.15      0.00 
    2  -14    3     -1.41      0.00 
    3  -14    3      0.09      0.00 
    4  -14    3      0.12      0.00 
    5  -14    3      2.05      0.00 
    6  -14    3      0.02      0.00 
    7  -14    3     -0.96      0.00 
    8  -14    3      0.63      0.00 
    9  -14    3      0.56      0.00 
   10  -14    3     -0.74      0.00 
   11  -14    3     -0.93      0.00 
   12  -14    3      0.16      0.00 
   13  -14    3      0.18      0.00 
   14  -14    3     -0.31      0.00 
   15  -14    3     -0.76      0.00 
   16  -14    3      1.00      0.00 
   17  -14    3     -0.12      0.00 
   18  -14    3     -0.01      0.00 
  -11  -13    3      0.68      0.00 
  -10  -13    3      0.56      0.00 
   -9  -13    3     -1.65      0.00 
   -8  -13    3     -1.58      0.00 
   -7  -13    3      0.02      0.00 
   -6  -13    3     -0.30      0.00 
   -5  -13    3     -1.34      0.00 
   -4  -13    3     -0.57      0.00 
   -3  -13    3      0.85      0.00 
   -2  -13    3     -1.26      0.00 
   -1  -13    3      0.82      0.00 
    0  -13    3      0.03      0.00 
    1  -13    3     -0.78      0.00 
    2  -13    3     -1.53      0.00 
    3  -13    3      0.84      0.00 
    4  -13    3      0.54      0.00 
    5  -13    3      0.51      0.00 
    6  -13    3     -2.11      0.00 
    7  -13    3     -1.28      0.00 
    8  -13    3      0.94      0.00 
    9  -13    3     -0.10      0.00 
   10  -13    3     -2.28      0.00 
   11  -13    3     -1.82      0.00 
   12  -13    3      0.29      0.00 
   13  -13    3      0.34      0.00 
   14  -13    3     -0.45      0.00 
   15  -13    3     -0.06      0.00 
   16  -13    3      0.95      0.00 
   17  -13    3      0.39      0.00 
   18  -13    3     -0.15      0.00 
  -12  -12    3      0.30      0.00 
  -11  -12    3      1.02      0.00 
  -10  -12    3     -0.35      0.00 
   -9  -12    3     -1.42      0.00 
   -8  -12    3     -1.33      0.00 
   -7  -12    3     -0.28      0.00 
   -6  -12    3     -0.13      0.00 
   -5  -12    3     -3.51      0.00 
   -4  -12    3     -0.84      0.00 
   -3  -12    3      0.36      0.00 
   -2  -12    3     -0.91      0.00 
   -1  -12    3      0.12      0.00 
    0  -12    3      0.19      0.00 
    1  -12    3     -2.58      0.00 
    2  -12    3     -2.26      0.00 
    3  -12    3     -0.18      0.00 
    4  -12    3     -1.35      0.00 
    5  -12    3     -2.29      0.00 
    6  -12    3     -0.37      0.00 
    7  -12    3      0.39      0.00 
    8  -12    3      0.15      0.00 
    9  -12    3     -0.99      0.00 
   10  -12    3     -2.20      0.00 
   11  -12    3     -0.07      0.00 
   12  -12    3      1.22      0.00 
   14  -12    3     -1.05      0.00 
   15  -12    3      0.41      0.00 
   16  -12    3      0.45      0.00 
   17  -12    3     -0.08      0.00 
   18  -12    3     -0.63      0.00 
   19  -12    3      0.12      0.00 
  -13  -11    3      0.51      0.00 
  -12  -11    3     -0.81      0.00 
  -11  -11    3     -0.07      0.00 
  -10  -11    3     -1.18      0.00 
   -9  -11    3     -1.10      0.00 
   -8  -11    3     -1.31      0.00 
   -7  -11    3     -1.46      0.00 
   -6  -11    3     -1.06      0.00 
   -5  -11    3     -3.66      0.00 
   -4  -11    3     -0.50      0.00 
   -3  -11    3      0.59      0.00 
   -2  -11    3     -0.19      0.00 
   -1  -11    3     -1.49      0.00 
    0  -11    3      0.10      0.00 
    1  -11    3     -5.12      0.00 
    2  -11    3     -3.38      0.00 
    3  -11    3     -1.19      0.00 
    4  -11    3     -2.83      0.00 
    5  -11    3     -1.63      0.00 
    6  -11    3      4.14      0.00 
    7  -11    3     -0.27      0.00 
    8  -11    3     -0.40      0.00 
    9  -11    3      0.00      0.00 
   10  -11    3      0.00      0.00 
   11  -11    3      1.24      0.00 
   12  -11    3     -0.04      0.00 
   13  -11    3     -1.57      0.00 
   14  -11    3     -0.71      0.00 
   15  -11    3      0.90      0.00 
   16  -11    3      0.12      0.00 
   17  -11    3     -0.72      0.00 
   18  -11    3     -0.68      0.00 
   19  -11    3      0.66      0.00 
  -14  -10    3     -0.99      0.00 
  -13  -10    3     -0.79      0.00 
  -12  -10    3     -1.61      0.00 
  -11  -10    3     -1.00      0.00 
  -10  -10    3     -1.31      0.00 
   -9  -10    3     -1.22      0.00 
   -8  -10    3     -1.24      0.00 
   -7  -10    3     -2.19      0.00 
   -6  -10    3     -1.40      0.00 
   -5  -10    3     -0.82      0.00 
   -4  -10    3     -1.01      0.00 
   -3  -10    3      2.28      0.00 
   -2  -10    3     -0.30      0.00 
   -1  -10    3     -3.35      0.00 
    0  -10    3      0.94      0.00 
    1  -10    3     -6.50      0.00 
    2  -10    3     -4.32      0.00 
    3  -10    3     -2.57      0.00 
    4  -10    3     -4.80      0.00 
    5  -10    3      2.23      0.00 
    6  -10    3      6.10      0.00 
    7  -10    3     -1.70      0.00 
    8  -10    3      1.58      0.00 
    9  -10    3      1.51      0.00 
   10  -10    3      1.81      0.00 
   11  -10    3      0.77      0.00 
   12  -10    3     -1.12      0.00 
   13  -10    3     -0.76      0.00 
   14  -10    3      0.06      0.00 
   15  -10    3      0.07      0.00 
   16  -10    3     -0.66      0.00 
   17  -10    3     -1.48      0.00 
   18  -10    3     -0.45      0.00 
   19  -10    3      0.84      0.00 
  -15   -9    3      0.58      0.00 
  -14   -9    3     -1.37      0.00 
  -13   -9    3     -0.86      0.00 
  -12   -9    3     -1.42      0.00 
  -11   -9    3     -1.46      0.00 
  -10   -9    3     -0.65      0.00 
   -9   -9    3     -1.29      0.00 
   -8   -9    3     -0.27      0.00 
   -7   -9    3     -1.15      0.00 
   -6   -9    3     -0.16      0.00 
   -5   -9    3      3.18      0.00 
   -4   -9    3     -2.50      0.00 
   -3   -9    3      4.41      0.00 
   -2   -9    3     -2.29      0.00 
   -1   -9    3     -3.65      0.00 
    0   -9    3      1.13      0.00 
    1   -9    3     -6.34      0.00 
    2   -9    3     -5.91      0.00 
    3   -9    3     -5.79      0.00 
    4   -9    3     -5.54      0.00 
    5   -9    3      7.79      0.00 
    6   -9    3      3.94      0.00 
    7   -9    3     -1.43      0.00 
    8   -9    3      3.06      0.00 
    9   -9    3      1.84      0.00 
   10   -9    3      2.61      0.00 
   11   -9    3     -0.43      0.00 
   12   -9    3     -1.51      0.00 
   13   -9    3     -0.23      0.00 
   14   -9    3     -0.88      0.00 
   15   -9    3     -1.59      0.00 
   16   -9    3     -0.52      0.00 
   17   -9    3     -1.36      0.00 
   18   -9    3      0.25      0.00 
   19   -9    3      1.03      0.00 
  -15   -8    3     -0.22      0.00 
  -14   -8    3     -0.51      0.00 
  -13   -8    3     -0.20      0.00 
  -12   -8    3     -1.75      0.00 
  -11   -8    3     -0.61      0.00 
  -10   -8    3      0.60      0.00 
   -9   -8    3     -0.28      0.00 
   -8   -8    3      1.21      0.00 
   -7   -8    3      1.92      0.00 
   -6   -8    3      1.52      0.00 
   -5   -8    3      4.46      0.00 
   -4   -8    3     -4.78      0.00 
   -3   -8    3      3.71      0.00 
   -2   -8    3     -3.59      0.00 
   -1   -8    3     -0.31      0.00 
    0   -8    3     -0.58      0.00 
    1   -8    3     -0.88      0.00 
    2   -8    3     -7.47      0.00 
    3   -8    3    -10.93      0.00 
    4   -8    3     -2.83      0.00 
    5   -8    3     10.44      0.00 
    6   -8    3     -1.03      0.00 
    7   -8    3     -0.60      0.00 
    8   -8    3      1.65      0.00 
    9   -8    3      1.46      0.00 
   10   -8    3      2.42      0.00 
   11   -8    3     -1.98      0.00 
   12   -8    3     -1.10      0.00 
   13   -8    3      0.69      0.00 
   14   -8    3     -0.85      0.00 
   15   -8    3     -1.35      0.00 
   16   -8    3      0.81      0.00 
   17   -8    3     -0.75      0.00 
   18   -8    3      1.05      0.00 
   19   -8    3      1.14      0.00 
  -16   -7    3      1.14      0.00 
  -15   -7    3     -1.41      0.00 
  -14   -7    3      0.45      0.00 
  -13   -7    3     -0.08      0.00 
  -12   -7    3     -1.68      0.00 
  -11   -7    3      1.16      0.00 
  -10   -7    3      0.86      0.00 
   -9   -7    3      1.45      0.00 
   -8   -7    3      2.15      0.00 
   -7   -7    3      4.41      0.00 
   -6   -7    3      0.05      0.00 
   -5   -7    3      0.86      0.00 
   -4   -7    3     -4.26      0.00 
   -3   -7    3      2.06      0.00 
   -2   -7    3      3.23      0.00 
   -1   -7    3      3.72      0.00 
    0   -7    3     -1.05      0.00 
    1   -7    3     10.70      0.00 
    2   -7    3    -10.42      0.00 
    3   -7    3    -14.49      0.00 
    4   -7    3      6.21      0.00 
    5   -7    3      8.58      0.00 
    6   -7    3     -5.53      0.00 
    7   -7    3     -1.38      0.00 
    8   -7    3     -1.47      0.00 
    9   -7    3      1.85      0.00 
   10   -7    3      2.57      0.00 
   11   -7    3     -1.51      0.00 
   12   -7    3      1.57      0.00 
   13   -7    3      2.27      0.00 
   14   -7    3     -0.84      0.00 
   15   -7    3     -0.52      0.00 
   16   -7    3      1.18      0.00 
   17   -7    3     -0.17      0.00 
   18   -7    3      0.98      0.00 
   19   -7    3      0.49      0.00 
  -16   -6    3     -0.06      0.00 
  -15   -6    3     -1.70      0.00 
  -14   -6    3      1.13      0.00 
  -13   -6    3     -0.21      0.00 
  -12   -6    3     -0.89      0.00 
  -11   -6    3      1.34      0.00 
  -10   -6    3      0.68      0.00 
   -9   -6    3      2.93      0.00 
   -8   -6    3      1.50      0.00 
   -7   -6    3      2.80      0.00 
   -6   -6    3     -3.24      0.00 
   -5   -6    3     -1.07      0.00 
   -4   -6    3      4.48      0.00 
   -3   -6    3      1.28      0.00 
   -2   -6    3     14.95      0.00 
   -1   -6    3      1.14      0.00 
    0   -6    3      8.91      0.00 
    1   -6    3     25.29      0.00 
    2   -6    3    -12.00      0.00 
    3   -6    3     -9.67      0.00 
    4   -6    3     15.62      0.00 
    5   -6    3     -1.63      0.00 
    6   -6    3    -10.17      0.00 
    7   -6    3     -4.47      0.00 
    8   -6    3     -2.95      0.00 
    9   -6    3      3.75      0.00 
   10   -6    3      2.50      0.00 
   11   -6    3     -0.40      0.00 
   12   -6    3      2.71      0.00 
   13   -6    3      1.07      0.00 
   14   -6    3     -1.66      0.00 
   15   -6    3      0.57      0.00 
   16   -6    3      0.78      0.00 
   17   -6    3      0.12      0.00 
   18   -6    3     -0.35      0.00 
   19   -6    3     -0.27      0.00 
  -17   -5    3      0.24      0.00 
  -16   -5    3     -0.73      0.00 
  -15   -5    3     -0.16      0.00 
  -14   -5    3      1.34      0.00 
  -13   -5    3     -0.39      0.00 
  -12   -5    3      0.14      0.00 
  -11   -5    3      1.39      0.00 
  -10   -5    3      1.74      0.00 
   -9   -5    3      1.73      0.00 
   -8   -5    3     -0.88      0.00 
   -7   -5    3      0.35      0.00 
   -6   -5    3     -1.20      0.00 
   -5   -5    3      2.99      0.00 
   -4   -5    3     13.69      0.00 
   -3   -5    3     -3.40      0.00 
   -2   -5    3     20.13      0.00 
   -1   -5    3      0.62      0.00 
    0   -5    3     33.38      0.00 
    1   -5    3     30.39      0.00 
    2   -5    3    -15.26      0.00 
    3   -5    3     -3.89      0.00 
    4   -5    3     10.97      0.00 
    5   -5    3    -14.68      0.00 
    6   -5    3    -10.03      0.00 
    7   -5    3     -5.10      0.00 
    8   -5    3     -1.05      0.00 
    9   -5    3      4.39      0.00 
   10   -5    3     -0.35      0.00 
   11   -5    3     -0.72      0.00 
   12   -5    3      2.07      0.00 
   13   -5    3     -0.24      0.00 
   14   -5    3     -0.24      0.00 
   15   -5    3      1.03      0.00 
   16   -5    3      0.14      0.00 
   17   -5    3     -0.10      0.00 
   18   -5    3     -1.29      0.00 
   19   -5    3     -0.56      0.00 
  -17   -4    3     -0.55      0.00 
  -16   -4    3      0.23      0.00 
  -15   -4    3      1.09      0.00 
  -14   -4    3      0.51      0.00 
  -13   -4    3      0.19      0.00 
  -12   -4    3      1.69      0.00 
  -11   -4    3      1.94      0.00 
  -10   -4    3      1.12      0.00 
   -9   -4    3     -1.50      0.00 
   -8   -4    3     -0.99      0.00 
   -7   -4    3      2.60      0.00 
   -6   -4    3      4.21      0.00 
   -5   -4    3      3.55      0.00 
   -4   -4    3      9.46      0.00 
   -3   -4    3     -9.79      0.00 
   -2   -4    3     16.00      0.00 
   -1   -4    3     17.36      0.00 
    0   -4    3     46.25      0.00 
    1   -4    3     11.05      0.00 
    2   -4    3    -17.23      0.00 
    3   -4    3      1.49      0.00 
    4   -4    3      3.14      0.00 
    5   -4    3    -11.32      0.00 
    6   -4    3     -3.50      0.00 
    7   -4    3     -3.70      0.00 
    8   -4    3      0.24      0.00 
    9   -4    3      1.49      0.00 
   10   -4    3     -3.47      0.00 
   11   -4    3      0.39      0.00 
   12   -4    3      2.50      0.00 
   13   -4    3     -0.24      0.00 
   14   -4    3      0.70      0.00 
   15   -4    3     -0.61      0.00 
   16   -4    3     -0.01      0.00 
   17   -4    3     -0.11      0.00 
   18   -4    3     -1.82      0.00 
   19   -4    3     -1.15      0.00 
  -18   -3    3      0.79      0.00 
  -17   -3    3     -1.16      0.00 
  -16   -3    3      0.54      0.00 
  -15   -3    3      0.45      0.00 
  -14   -3    3     -0.33      0.00 
  -13   -3    3      1.27      0.00 
  -12   -3    3      1.73      0.00 
  -11   -3    3      0.91      0.00 
  -10   -3    3     -0.21      0.00 
   -9   -3    3     -0.64      0.00 
   -8   -3    3      0.99      0.00 
   -7   -3    3      4.52      0.00 
   -6   -3    3      2.02      0.00 
   -5   -3    3     -7.04      0.00 
   -4   -3    3     -2.82      0.00 
   -3   -3    3     -3.54      0.00 
   -2   -3    3      8.17      0.00 
   -1   -3    3     42.74      0.00 
    0   -3    3     16.30      0.00 
    1   -3    3    -11.51      0.00 
    2   -3    3      4.10      0.00 
    3   -3    3     14.90      0.00 
    4   -3    3      6.05      0.00 
    5   -3    3      1.17      0.00 
    6   -3    3     -3.98      0.00 
    7   -3    3     -4.99      0.00 
    8   -3    3     -0.91      0.00 
    9   -3    3     -1.72      0.00 
   10   -3    3     -2.99      0.00 
   11   -3    3      2.05      0.00 
   12   -3    3      0.94      0.00 
   13   -3    3     -1.42      0.00 
   14   -3    3     -0.15      0.00 
   15   -3    3     -1.49      0.00 
   16   -3    3      0.08      0.00 
   17   -3    3     -0.26      0.00 
   18   -3    3     -2.72      0.00 
   19   -3    3     -1.00      0.00 
  -18   -2    3     -0.02      0.00 
  -17   -2    3     -1.50      0.00 
  -16   -2    3     -0.13      0.00 
  -15   -2    3     -0.42      0.00 
  -14   -2    3     -0.48      0.00 
  -13   -2    3      0.91      0.00 
  -12   -2    3      0.32      0.00 
  -11   -2    3      0.56      0.00 
  -10   -2    3      1.48      0.00 
   -9   -2    3      2.17      0.00 
   -8   -2    3     -2.76      0.00 
   -7   -2    3      0.24      0.00 
   -6   -2    3     -6.48      0.00 
   -5   -2    3    -14.99      0.00 
   -4   -2    3      0.51      0.00 
   -3   -2    3     12.70      0.00 
   -2   -2    3    -10.13      0.00 
   -1   -2    3     42.80      0.00 
    0   -2    3    -36.96      0.00 
    1   -2    3      6.86      0.00 
    2   -2    3     44.99      0.00 
    3   -2    3     21.28      0.00 
    4   -2    3      4.25      0.00 
    5   -2    3     -0.09      0.00 
    6   -2    3    -11.47      0.00 
    7   -2    3     -4.57      0.00 
    8   -2    3     -0.51      0.00 
    9   -2    3     -2.36      0.00 
   10   -2    3     -1.31      0.00 
   11   -2    3      0.72      0.00 
   12   -2    3     -2.23      0.00 
   13   -2    3     -1.08      0.00 
   14   -2    3      0.23      0.00 
   15   -2    3     -1.43      0.00 
   16   -2    3     -0.58      0.00 
   17   -2    3     -0.27      0.00 
   18   -2    3     -2.59      0.00 
  -18   -1    3     -0.01      0.00 
  -17   -1    3     -1.42      0.00 
  -16   -1    3     -0.36      0.00 
  -15   -1    3     -0.78      0.00 
  -14   -1    3     -0.63      0.00 
  -13   -1    3     -0.35      0.00 
  -12   -1    3      0.08      0.00 
  -11   -1    3      1.07      0.00 
  -10   -1    3      2.65      0.00 
   -9   -1    3     -0.34      0.00 
   -8   -1    3    -10.27      0.00 
   -7   -1    3     -2.69      0.00 
   -6   -1    3     -6.29      0.00 
   -5   -1    3     -8.47      0.00 
   -4   -1    3     10.41      0.00 
   -3   -1    3      1.42      0.00 
   -2   -1    3    -36.73      0.00 
   -1   -1    3     22.48      0.00 
    0   -1    3    -41.89      0.00 
    1   -1    3     56.33      0.00 
    2   -1    3     55.09      0.00 
    3   -1    3     -0.72      0.00 
    4   -1    3    -10.17      0.00 
    5   -1    3     -7.96      0.00 
    6   -1    3     -9.84      0.00 
    7   -1    3     -0.23      0.00 
    8   -1    3      0.71      0.00 
    9   -1    3     -2.82      0.00 
   10   -1    3     -0.97      0.00 
   11   -1    3     -0.57      0.00 
   12   -1    3     -2.28      0.00 
   13   -1    3      1.04      0.00 
   14   -1    3      0.17      0.00 
   15   -1    3     -2.17      0.00 
   16   -1    3     -0.70      0.00 
   17   -1    3     -0.02      0.00 
   18   -1    3     -1.82      0.00 
  -19    0    3     -0.17      0.00 
  -18    0    3      0.00      0.00 
  -17    0    3     -1.50      0.00 
  -16    0    3     -0.25      0.00 
  -15    0    3     -0.75      0.00 
  -14    0    3     -0.89      0.00 
  -13    0    3     -1.04      0.00 
  -12    0    3     -0.52      0.00 
  -11    0    3     -0.42      0.00 
  -10    0    3      1.26      0.00 
   -9    0    3     -5.25      0.00 
   -8    0    3    -10.10      0.00 
   -7    0    3      0.95      0.00 
   -6    0    3      0.06      0.00 
   -5    0    3     -7.04      0.00 
   -4    0    3     -1.61      0.00 
   -3    0    3    -20.17      0.00 
   -2    0    3    -18.78      0.00 
   -1    0    3     19.06      0.00 
    0    0    3      0.58      0.00 
    1    0    3     51.19      0.00 
    2    0    3     12.03      0.00 
    3    0    3    -27.38      0.00 
    4    0    3    -14.79      0.00 
    5    0    3     -5.33      0.00 
    6    0    3     -1.49      0.00 
    7    0    3      0.03      0.00 
    8    0    3     -0.29      0.00 
    9    0    3     -2.93      0.00 
   10    0    3      0.45      0.00 
   11    0    3      0.13      0.00 
   12    0    3     -1.37      0.00 
   13    0    3      0.90      0.00 
   14    0    3     -1.33      0.00 
   15    0    3     -2.06      0.00 
   16    0    3     -0.55      0.00 
   17    0    3     -0.24      0.00 
   18    0    3     -1.42      0.00 
  -19    1    3     -0.29      0.00 
  -18    1    3     -0.69      0.00 
  -17    1    3     -1.56      0.00 
  -16    1    3      0.22      0.00 
  -15    1    3     -0.17      0.00 
  -14    1    3     -1.40      0.00 
  -13    1    3     -1.64      0.00 
  -12    1    3     -2.66      0.00 
  -11    1    3     -1.12      0.00 
  -10    1    3      0.54      0.00 
   -9    1    3     -6.21      0.00 
   -8    1    3     -2.49      0.00 
   -7    1    3      1.43      0.00 
   -6    1    3     -0.80      0.00 
   -5    1    3    -12.32      0.00 
   -4    1    3     -7.77      0.00 
   -3    1    3     10.70      0.00 
   -2    1    3     28.11      0.00 
   -1    1    3     -4.25      0.00 
    0    1    3      6.22      0.00 
    1    1    3    -15.03      0.00 
    2    1    3    -16.15      0.00 
    3    1    3    -19.58      0.00 
    4    1    3     -5.77      0.00 
    5    1    3     -0.53      0.00 
    6    1    3      0.51      0.00 
    7    1    3     -2.76      0.00 
    8    1    3     -0.27      0.00 
    9    1    3     -0.39      0.00 
   10    1    3      2.15      0.00 
   11    1    3     -0.40      0.00 
   12    1    3     -1.45      0.00 
   13    1    3     -0.04      0.00 
   14    1    3     -1.63      0.00 
   15    1    3     -0.62      0.00 
   16    1    3     -0.75      0.00 
   17    1    3      0.39      0.00 
   18    1    3     -0.72      0.00 
  -19    2    3     -0.51      0.00 
  -18    2    3     -1.00      0.00 
  -17    2    3     -1.02      0.00 
  -16    2    3      0.86      0.00 
  -15    2    3     -0.14      0.00 
  -14    2    3     -2.05      0.00 
  -13    2    3     -1.90      0.00 
  -12    2    3     -3.38      0.00 
  -11    2    3      1.15      0.00 
  -10    2    3     -0.09      0.00 
   -9    2    3     -4.10      0.00 
   -8    2    3      2.67      0.00 
   -7    2    3     -3.26      0.00 
   -6    2    3      0.86      0.00 
   -5    2    3     -1.70      0.00 
   -4    2    3      9.03      0.00 
   -3    2    3     53.70      0.00 
   -2    2    3     12.98      0.00 
   -1    2    3    -54.87      0.00 
    0    2    3     -8.42      0.00 
    1    2    3    -37.90      0.00 
    2    2    3      4.67      0.00 
    3    2    3     -0.55      0.00 
    4    2    3     -5.01      0.00 
    5    2    3      0.60      0.00 
    6    2    3      0.55      0.00 
    7    2    3     -0.95      0.00 
    8    2    3      1.33      0.00 
    9    2    3      2.64      0.00 
   10    2    3      1.88      0.00 
   11    2    3     -1.29      0.00 
   12    2    3     -0.53      0.00 
   13    2    3      0.03      0.00 
   14    2    3     -0.89      0.00 
   15    2    3      0.96      0.00 
   16    2    3     -0.25      0.00 
   17    2    3      1.32      0.00 
  -20    3    3     -0.67      0.00 
  -19    3    3     -0.58      0.00 
  -18    3    3     -0.77      0.00 
  -17    3    3     -0.23      0.00 
  -16    3    3      0.35      0.00 
  -15    3    3     -1.24      0.00 
  -14    3    3     -1.45      0.00 
  -13    3    3     -0.99      0.00 
  -12    3    3     -2.32      0.00 
  -11    3    3      2.46      0.00 
  -10    3    3     -2.10      0.00 
   -9    3    3     -0.78      0.00 
   -8    3    3      3.64      0.00 
   -7    3    3     -2.99      0.00 
   -6    3    3      9.90      0.00 
   -5    3    3      9.76      0.00 
   -4    3    3     13.72      0.00 
   -3    3    3     49.00      0.00 
   -2    3    3    -33.15      0.00 
   -1    3    3    -53.90      0.00 
    0    3    3      7.92      0.00 
    1    3    3     -9.86      0.00 
    2    3    3     15.56      0.00 
    3    3    3      1.18      0.00 
    4    3    3     -6.56      0.00 
    5    3    3      6.02      0.00 
    6    3    3      4.10      0.00 
    7    3    3      2.46      0.00 
    8    3    3      1.47      0.00 
    9    3    3      3.74      0.00 
   10    3    3      0.27      0.00 
   11    3    3     -1.65      0.00 
   12    3    3     -0.12      0.00 
   13    3    3     -0.03      0.00 
   14    3    3     -0.25      0.00 
   15    3    3      2.04      0.00 
   16    3    3     -0.14      0.00 
   17    3    3      0.77      0.00 
  -20    4    3      0.39      0.00 
  -19    4    3     -1.09      0.00 
  -18    4    3     -0.44      0.00 
  -17    4    3      0.15      0.00 
  -16    4    3     -1.02      0.00 
  -15    4    3     -1.26      0.00 
  -14    4    3      1.11      0.00 
  -13    4    3     -0.01      0.00 
  -12    4    3     -1.50      0.00 
  -11    4    3      1.93      0.00 
  -10    4    3     -1.69      0.00 
   -9    4    3      3.69      0.00 
   -8    4    3      3.34      0.00 
   -7    4    3      1.38      0.00 
   -6    4    3     11.59      0.00 
   -5    4    3      4.86      0.00 
   -4    4    3      5.85      0.00 
   -3    4    3     25.61      0.00 
   -2    4    3    -33.98      0.00 
   -1    4    3    -12.16      0.00 
    0    4    3     18.28      0.00 
    1    4    3      5.75      0.00 
    2    4    3      3.71      0.00 
    3    4    3      3.58      0.00 
    4    4    3      0.81      0.00 
    5    4    3     11.32      0.00 
    6    4    3      6.54      0.00 
    7    4    3      1.81      0.00 
    8    4    3     -0.14      0.00 
    9    4    3      2.18      0.00 
   10    4    3     -1.69      0.00 
   11    4    3     -1.75      0.00 
   12    4    3      0.14      0.00 
   13    4    3      0.18      0.00 
   14    4    3      0.12      0.00 
   15    4    3      2.08      0.00 
   16    4    3     -0.52      0.00 
  -20    5    3      0.81      0.00 
  -19    5    3     -1.77      0.00 
  -18    5    3      0.65      0.00 
  -17    5    3      0.57      0.00 
  -16    5    3     -0.89      0.00 
  -15    5    3      0.76      0.00 
  -14    5    3      3.43      0.00 
  -13    5    3      0.01      0.00 
  -12    5    3     -0.35      0.00 
  -11    5    3      1.90      0.00 
  -10    5    3      1.39      0.00 
   -9    5    3      5.37      0.00 
   -8    5    3      1.16      0.00 
   -7    5    3      2.35      0.00 
   -6    5    3      4.03      0.00 
   -5    5    3     -3.30      0.00 
   -4    5    3      3.18      0.00 
   -3    5    3     10.50      0.00 
   -2    5    3     -7.18      0.00 
   -1    5    3      7.68      0.00 
    0    5    3      8.70      0.00 
    1    5    3      7.86      0.00 
    2    5    3     -0.40      0.00 
    3    5    3     10.23      0.00 
    4    5    3      7.07      0.00 
    5    5    3     10.06      0.00 
    6    5    3      4.46      0.00 
    7    5    3     -2.28      0.00 
    8    5    3     -0.57      0.00 
    9    5    3      1.09      0.00 
   10    5    3     -1.55      0.00 
   11    5    3     -0.12      0.00 
   12    5    3      0.71      0.00 
   13    5    3     -0.46      0.00 
   14    5    3      0.15      0.00 
   15    5    3      1.84      0.00 
   16    5    3      0.01      0.00 
  -20    6    3      0.07      0.00 
  -19    6    3     -0.86      0.00 
  -18    6    3      2.13      0.00 
  -17    6    3      0.90      0.00 
  -16    6    3     -0.45      0.00 
  -15    6    3      2.11      0.00 
  -14    6    3      3.27      0.00 
  -13    6    3     -0.14      0.00 
  -12    6    3      0.69      0.00 
  -11    6    3      1.20      0.00 
  -10    6    3      2.98      0.00 
   -9    6    3      2.41      0.00 
   -8    6    3     -2.13      0.00 
   -7    6    3      0.12      0.00 
   -6    6    3     -2.67      0.00 
   -5    6    3     -5.20      0.00 
   -4    6    3      3.85      0.00 
   -3    6    3      4.02      0.00 
   -2    6    3     12.44      0.00 
   -1    6    3      3.89      0.00 
    0    6    3      1.72      0.00 
    1    6    3      9.10      0.00 
    2    6    3      2.79      0.00 
    3    6    3      9.82      0.00 
    4    6    3      6.20      0.00 
    5    6    3      3.96      0.00 
    6    6    3      0.29      0.00 
    7    6    3     -3.21      0.00 
    8    6    3      2.52      0.00 
    9    6    3      1.28      0.00 
   10    6    3     -1.45      0.00 
   11    6    3      0.74      0.00 
   12    6    3     -0.68      0.00 
   13    6    3     -1.54      0.00 
   14    6    3      0.74      0.00 
   15    6    3      1.49      0.00 
  -20    7    3     -1.10      0.00 
  -19    7    3      0.95      0.00 
  -18    7    3      1.43      0.00 
  -17    7    3     -0.30      0.00 
  -16    7    3     -1.46      0.00 
  -15    7    3      2.45      0.00 
  -14    7    3      2.21      0.00 
  -13    7    3      0.65      0.00 
  -12    7    3      0.63      0.00 
  -11    7    3      0.46      0.00 
  -10    7    3      2.97      0.00 
   -9    7    3     -1.77      0.00 
   -8    7    3     -3.74      0.00 
   -7    7    3     -0.10      0.00 
   -6    7    3     -3.29      0.00 
   -5    7    3     -2.46      0.00 
   -4    7    3      3.65      0.00 
   -3    7    3      2.12      0.00 
   -2    7    3     14.64      0.00 
   -1    7    3     -4.05      0.00 
    0    7    3      1.46      0.00 
    1    7    3      8.14      0.00 
    2    7    3      3.26      0.00 
    3    7    3      1.95      0.00 
    4    7    3      1.43      0.00 
    5    7    3     -0.56      0.00 
    6    7    3     -0.14      0.00 
    7    7    3     -0.56      0.00 
    8    7    3      3.00      0.00 
    9    7    3     -0.98      0.00 
   10    7    3     -2.61      0.00 
   11    7    3      0.96      0.00 
   12    7    3     -1.70      0.00 
   13    7    3     -1.02      0.00 
   14    7    3      0.59      0.00 
   15    7    3      0.20      0.00 
  -20    8    3     -1.60      0.00 
  -19    8    3      1.30      0.00 
  -18    8    3     -0.61      0.00 
  -17    8    3     -1.44      0.00 
  -16    8    3     -1.04      0.00 
  -15    8    3      3.04      0.00 
  -14    8    3      2.14      0.00 
  -13    8    3      1.64      0.00 
  -12    8    3      0.06      0.00 
  -11    8    3      0.40      0.00 
  -10    8    3      1.39      0.00 
   -9    8    3     -4.52      0.00 
   -8    8    3     -2.44      0.00 
   -7    8    3      2.21      0.00 
   -6    8    3     -2.17      0.00 
   -5    8    3     -1.32      0.00 
   -4    8    3     -0.02      0.00 
   -3    8    3     -0.28      0.00 
   -2    8    3      7.29      0.00 
   -1    8    3     -3.73      0.00 
    0    8    3      2.00      0.00 
    1    8    3      3.85      0.00 
    2    8    3     -0.96      0.00 
    3    8    3     -5.46      0.00 
    4    8    3      0.00      0.00 
    5    8    3     -0.10      0.00 
    6    8    3      0.38      0.00 
    7    8    3     -0.79      0.00 
    8    8    3     -0.17      0.00 
    9    8    3     -1.83      0.00 
   10    8    3     -0.77      0.00 
   11    8    3      1.79      0.00 
   12    8    3     -1.92      0.00 
   13    8    3     -0.92      0.00 
   14    8    3     -0.82      0.00 
  -20    9    3     -0.54      0.00 
  -19    9    3      0.43      0.00 
  -18    9    3     -1.00      0.00 
  -17    9    3     -1.23      0.00 
  -16    9    3      0.25      0.00 
  -15    9    3      2.04      0.00 
  -14    9    3      1.82      0.00 
  -13    9    3      0.83      0.00 
  -12    9    3     -1.22      0.00 
  -11    9    3     -0.30      0.00 
  -10    9    3     -0.81      0.00 
   -9    9    3     -4.26      0.00 
   -8    9    3     -0.34      0.00 
   -7    9    3      2.68      0.00 
   -6    9    3     -2.93      0.00 
   -5    9    3     -2.31      0.00 
   -4    9    3     -2.84      0.00 
   -3    9    3     -1.22      0.00 
   -2    9    3      2.73      0.00 
   -1    9    3      1.16      0.00 
    0    9    3     -2.22      0.00 
    1    9    3     -0.29      0.00 
    2    9    3     -3.69      0.00 
    3    9    3     -5.79      0.00 
    4    9    3      1.43      0.00 
    5    9    3      0.24      0.00 
    6    9    3     -1.35      0.00 
    7    9    3     -1.41      0.00 
    8    9    3     -0.45      0.00 
    9    9    3      0.01      0.00 
   10    9    3      1.27      0.00 
   11    9    3      0.18      0.00 
   12    9    3     -2.64      0.00 
   13    9    3     -0.67      0.00 
  -20   10    3      0.42      0.00 
  -19   10    3     -0.80      0.00 
  -18   10    3     -0.79      0.00 
  -17   10    3     -1.16      0.00 
  -16   10    3     -0.01      0.00 
  -15   10    3      0.46      0.00 
  -14   10    3      0.95      0.00 
  -13   10    3     -0.57      0.00 
  -12   10    3     -1.56      0.00 
  -11   10    3     -0.31      0.00 
  -10   10    3     -1.61      0.00 
   -9   10    3     -2.70      0.00 
   -8   10    3     -0.31      0.00 
   -7   10    3      1.12      0.00 
   -6   10    3     -3.04      0.00 
   -5   10    3     -2.35      0.00 
   -4   10    3     -2.73      0.00 
   -3   10    3     -1.20      0.00 
   -2   10    3      1.56      0.00 
   -1   10    3      1.82      0.00 
    0   10    3     -5.81      0.00 
    1   10    3     -0.36      0.00 
    2   10    3     -3.37      0.00 
    3   10    3     -3.19      0.00 
    4   10    3      0.83      0.00 
    5   10    3     -0.92      0.00 
    6   10    3     -1.89      0.00 
    7   10    3     -0.15      0.00 
    8   10    3      0.35      0.00 
    9   10    3     -0.12      0.00 
   10   10    3      0.33      0.00 
   11   10    3     -1.92      0.00 
   12   10    3     -1.70      0.00 
   13   10    3      0.81      0.00 
  -20   11    3     -0.36      0.00 
  -19   11    3     -0.96      0.00 
  -18   11    3     -0.25      0.00 
  -17   11    3     -0.25      0.00 
  -16   11    3      0.21      0.00 
  -15   11    3      0.60      0.00 
  -14   11    3      0.26      0.00 
  -13   11    3     -0.57      0.00 
  -12   11    3     -0.59      0.00 
  -11   11    3     -0.66      0.00 
  -10   11    3     -2.51      0.00 
   -9   11    3     -2.58      0.00 
   -8   11    3     -1.23      0.00 
   -7   11    3      0.05      0.00 
   -6   11    3     -2.05      0.00 
   -5   11    3     -1.96      0.00 
   -4   11    3     -2.00      0.00 
   -3   11    3     -0.94      0.00 
   -2   11    3      0.77      0.00 
   -1   11    3     -0.99      0.00 
    0   11    3     -4.42      0.00 
    1   11    3     -0.13      0.00 
    2   11    3     -2.75      0.00 
    3   11    3     -1.70      0.00 
    4   11    3     -1.35      0.00 
    5   11    3     -1.56      0.00 
    6   11    3     -0.60      0.00 
    7   11    3      0.27      0.00 
    8   11    3      0.00      0.00 
    9   11    3     -0.76      0.00 
   10   11    3     -1.18      0.00 
   11   11    3     -2.14      0.00 
   12   11    3     -0.59      0.00 
  -19   12    3      1.22      0.00 
  -18   12    3      1.07      0.00 
  -17   12    3      0.88      0.00 
  -16   12    3      0.59      0.00 
  -15   12    3      0.25      0.00 
  -14   12    3     -0.38      0.00 
  -13   12    3     -0.11      0.00 
  -12   12    3     -0.26      0.00 
  -11   12    3     -2.09      0.00 
  -10   12    3     -2.70      0.00 
   -9   12    3     -2.10      0.00 
   -8   12    3     -0.75      0.00 
   -7   12    3     -0.03      0.00 
   -6   12    3     -1.17      0.00 
   -5   12    3     -1.91      0.00 
   -4   12    3     -1.39      0.00 
   -3   12    3     -0.65      0.00 
   -2   12    3     -0.79      0.00 
   -1   12    3     -2.38      0.00 
    0   12    3     -0.81      0.00 
    1   12    3     -1.25      0.00 
    2   12    3     -2.25      0.00 
    3   12    3     -2.01      0.00 
    4   12    3     -2.59      0.00 
    5   12    3     -0.11      0.00 
    6   12    3      1.14      0.00 
    7   12    3     -0.63      0.00 
    8   12    3      0.32      0.00 
    9   12    3     -0.34      0.00 
   10   12    3     -2.33      0.00 
   11   12    3     -1.85      0.00 
  -19   13    3      2.44      0.00 
  -18   13    3      0.93      0.00 
  -17   13    3      0.10      0.00 
  -16   13    3     -0.08      0.00 
  -15   13    3     -0.52      0.00 
  -14   13    3     -0.15      0.00 
  -13   13    3      0.56      0.00 
  -12   13    3     -0.07      0.00 
  -11   13    3     -1.90      0.00 
  -10   13    3     -0.60      0.00 
   -9   13    3     -0.36      0.00 
   -8   13    3     -0.31      0.00 
   -7   13    3     -0.27      0.00 
   -6   13    3     -1.36      0.00 
   -5   13    3     -2.25      0.00 
   -4   13    3     -0.52      0.00 
   -3   13    3     -0.33      0.00 
   -2   13    3     -0.90      0.00 
   -1   13    3     -0.88      0.00 
    0   13    3      0.80      0.00 
    1   13    3     -2.75      0.00 
    2   13    3     -1.53      0.00 
    3   13    3     -1.62      0.00 
    4   13    3     -0.78      0.00 
    5   13    3      2.17      0.00 
    6   13    3      0.73      0.00 
    7   13    3     -1.48      0.00 
    8   13    3      1.71      0.00 
    9   13    3      0.24      0.00 
   10   13    3     -2.14      0.00 
  -19   14    3      0.92      0.00 
  -18   14    3      0.46      0.00 
  -17   14    3     -0.92      0.00 
  -16   14    3     -0.38      0.00 
  -15   14    3     -0.29      0.00 
  -14   14    3      0.25      0.00 
  -13   14    3      0.89      0.00 
  -12   14    3      0.34      0.00 
  -11   14    3     -0.04      0.00 
  -10   14    3      1.74      0.00 
   -9   14    3      0.52      0.00 
   -8   14    3     -1.31      0.00 
   -7   14    3     -0.42      0.00 
   -6   14    3     -1.55      0.00 
   -5   14    3     -2.05      0.00 
   -4   14    3      0.15      0.00 
   -3   14    3     -0.32      0.00 
   -2   14    3     -0.27      0.00 
   -1   14    3      0.25      0.00 
    0   14    3      0.42      0.00 
    1   14    3     -2.00      0.00 
    2   14    3      0.88      0.00 
    3   14    3      0.13      0.00 
    4   14    3      0.91      0.00 
    5   14    3      1.93      0.00 
    6   14    3     -0.97      0.00 
    7   14    3     -0.38      0.00 
    8   14    3      2.17      0.00 
    9   14    3      0.46      0.00 
  -18   15    3      1.10      0.00 
  -17   15    3     -1.59      0.00 
  -16   15    3     -0.65      0.00 
  -15   15    3     -0.61      0.00 
  -14   15    3     -0.23      0.00 
  -13   15    3      0.56      0.00 
  -12   15    3      0.98      0.00 
  -11   15    3      1.73      0.00 
  -10   15    3      2.50      0.00 
   -9   15    3      0.17      0.00 
   -8   15    3     -1.67      0.00 
   -7   15    3      0.33      0.00 
   -6   15    3     -1.43      0.00 
   -5   15    3     -2.72      0.00 
   -4   15    3     -0.76      0.00 
   -3   15    3     -0.44      0.00 
   -2   15    3     -0.11      0.00 
   -1   15    3      1.38      0.00 
    0   15    3      0.89      0.00 
    1   15    3      0.21      0.00 
    2   15    3      2.28      0.00 
    3   15    3      0.39      0.00 
    4   15    3      0.96      0.00 
    5   15    3      0.45      0.00 
    6   15    3     -1.35      0.00 
    7   15    3      0.37      0.00 
    8   15    3      0.33      0.00 
  -18   16    3      0.93      0.00 
  -17   16    3     -2.00      0.00 
  -16   16    3     -0.97      0.00 
  -15   16    3     -0.94      0.00 
  -14   16    3     -0.14      0.00 
  -13   16    3      0.43      0.00 
  -12   16    3      1.12      0.00 
  -11   16    3      2.11      0.00 
  -10   16    3      1.86      0.00 
   -9   16    3      0.05      0.00 
   -8   16    3     -0.83      0.00 
   -7   16    3      0.46      0.00 
   -6   16    3     -1.92      0.00 
   -5   16    3     -3.55      0.00 
   -4   16    3     -0.76      0.00 
   -3   16    3      0.19      0.00 
   -2   16    3     -0.49      0.00 
   -1   16    3      2.36      0.00 
    0   16    3      0.63      0.00 
    1   16    3      1.11      0.00 
    2   16    3      1.81      0.00 
    3   16    3      0.55      0.00 
    4   16    3      0.95      0.00 
    5   16    3     -0.76      0.00 
    6   16    3     -1.07      0.00 
    7   16    3     -0.21      0.00 
  -17   17    3     -0.91      0.00 
  -16   17    3     -0.82      0.00 
  -15   17    3     -0.13      0.00 
  -14   17    3      0.19      0.00 
  -13   17    3      0.08      0.00 
  -12   17    3     -0.12      0.00 
  -11   17    3      1.82      0.00 
  -10   17    3      1.15      0.00 
   -9   17    3      0.12      0.00 
   -8   17    3     -0.32      0.00 
   -7   17    3      0.24      0.00 
   -6   17    3     -1.55      0.00 
   -5   17    3     -2.46      0.00 
   -4   17    3      0.22      0.00 
   -3   17    3     -0.15      0.00 
   -2   17    3     -0.79      0.00 
   -1   17    3      2.45      0.00 
    0   17    3     -0.03      0.00 
    1   17    3      1.76      0.00 
    2   17    3      1.19      0.00 
    3   17    3      1.13      0.00 
    4   17    3      0.39      0.00 
    5   17    3     -0.83      0.00 
    6   17    3     -0.31      0.00 
  -16   18    3     -0.70      0.00 
  -15   18    3      1.06      0.00 
  -14   18    3      0.08      0.00 
  -13   18    3     -0.13      0.00 
  -12   18    3     -1.08      0.00 
  -11   18    3      1.50      0.00 
  -10   18    3      0.37      0.00 
   -9   18    3     -0.35      0.00 
   -8   18    3      0.29      0.00 
   -7   18    3      0.82      0.00 
   -6   18    3     -0.57      0.00 
   -5   18    3     -0.87      0.00 
   -4   18    3      0.85      0.00 
   -3   18    3     -0.28      0.00 
   -2   18    3      0.30      0.00 
   -1   18    3      1.67      0.00 
    0   18    3     -0.30      0.00 
    1   18    3      1.55      0.00 
    2   18    3      0.21      0.00 
    3   18    3      0.96      0.00 
    4   18    3      0.01      0.00 
  -15   19    3      1.87      0.00 
  -14   19    3      0.33      0.00 
  -13   19    3     -0.18      0.00 
  -12   19    3     -1.15      0.00 
  -11   19    3     -0.02      0.00 
  -10   19    3     -0.09      0.00 
   -9   19    3     -0.48      0.00 
   -8   19    3      1.17      0.00 
   -7   19    3      1.05      0.00 
   -6   19    3     -0.13      0.00 
   -5   19    3      0.25      0.00 
   -4   19    3      1.30      0.00 
   -3   19    3      0.06      0.00 
   -2   19    3      0.57      0.00 
   -1   19    3      0.06      0.00 
    0   19    3     -0.89      0.00 
    1   19    3      0.33      0.00 
    2   19    3     -0.29      0.00 
    3   19    3      0.49      0.00 
  -14   20    3      0.63      0.00 
  -13   20    3     -0.73      0.00 
  -12   20    3     -1.01      0.00 
  -11   20    3     -1.90      0.00 
  -10   20    3      0.42      0.00 
   -9   20    3     -0.60      0.00 
   -8   20    3      0.66      0.00 
   -7   20    3      0.38      0.00 
   -6   20    3     -0.30      0.00 
   -5   20    3      0.28      0.00 
   -4   20    3      1.19      0.00 
   -3   20    3     -0.08      0.00 
   -2   20    3     -0.20      0.00 
   -1   20    3     -0.79      0.00 
    0   20    3     -1.28      0.00 
    1   20    3      0.08      0.00 
  -12   21    3     -1.03      0.00 
  -11   21    3     -2.58      0.00 
  -10   21    3      0.50      0.00 
   -9   21    3     -1.35      0.00 
   -8   21    3     -0.59      0.00 
   -7   21    3      0.14      0.00 
   -6   21    3     -0.48      0.00 
   -5   21    3      0.06      0.00 
   -4   21    3      1.32      0.00 
   -3   21    3     -0.50      0.00 
   -2   21    3     -0.67      0.00 
   -1   21    3     -0.58      0.00 
   -9   22    3     -1.16      0.00 
   -8   22    3     -0.63      0.00 
   -7   22    3      0.58      0.00 
   -6   22    3     -0.43      0.00 
   -5   22    3     -0.05      0.00 
    2  -22    4      0.46      0.00 
    3  -22    4      0.36      0.00 
    4  -22    4      1.10      0.00 
    5  -22    4      0.33      0.00 
    6  -22    4      0.51      0.00 
    7  -22    4      0.68      0.00 
    8  -22    4     -0.18      0.00 
    9  -22    4      0.69      0.00 
   10  -22    4     -0.19      0.00 
   -1  -21    4      1.17      0.00 
    0  -21    4      1.00      0.00 
    1  -21    4      2.26      0.00 
    2  -21    4     -0.47      0.00 
    3  -21    4     -0.16      0.00 
    4  -21    4      0.11      0.00 
    5  -21    4     -0.80      0.00 
    6  -21    4      0.49      0.00 
    7  -21    4      1.02      0.00 
    8  -21    4     -0.41      0.00 
    9  -21    4      1.03      0.00 
   11  -21    4     -1.09      0.00 
   12  -21    4      0.24      0.00 
   -3  -20    4     -0.07      0.00 
   -2  -20    4      0.60      0.00 
   -1  -20    4      1.10      0.00 
    0  -20    4      0.72      0.00 
    1  -20    4     -0.72      0.00 
    2  -20    4     -0.93      0.00 
    3  -20    4     -0.32      0.00 
    4  -20    4      0.11      0.00 
    5  -20    4     -0.94      0.00 
    6  -20    4      0.70      0.00 
    7  -20    4      0.57      0.00 
    8  -20    4     -0.26      0.00 
    9  -20    4      1.01      0.00 
   10  -20    4      1.05      0.00 
   11  -20    4      0.11      0.00 
   12  -20    4     -0.39      0.00 
   13  -20    4      1.35      0.00 
   14  -20    4      0.30      0.00 
   -5  -19    4      1.08      0.00 
   -4  -19    4      1.53      0.00 
   -3  -19    4     -0.27      0.00 
   -2  -19    4      0.26      0.00 
   -1  -19    4     -0.18      0.00 
    0  -19    4     -0.35      0.00 
    1  -19    4     -1.51      0.00 
    2  -19    4      0.39      0.00 
    3  -19    4      0.08      0.00 
    4  -19    4     -0.16      0.00 
    5  -19    4     -1.13      0.00 
    6  -19    4      0.49      0.00 
    7  -19    4      0.32      0.00 
    8  -19    4      0.62      0.00 
    9  -19    4      0.63      0.00 
   10  -19    4      0.75      0.00 
   11  -19    4      0.62      0.00 
   12  -19    4     -0.33      0.00 
   13  -19    4      1.73      0.00 
   14  -19    4      0.03      0.00 
   15  -19    4     -0.48      0.00 
   -6  -18    4      0.27      0.00 
   -5  -18    4      2.55      0.00 
   -4  -18    4      0.70      0.00 
   -3  -18    4     -0.70      0.00 
   -2  -18    4     -0.55      0.00 
   -1  -18    4     -0.10      0.00 
    0  -18    4     -0.32      0.00 
    1  -18    4     -0.86      0.00 
    2  -18    4     -0.32      0.00 
    3  -18    4     -0.07      0.00 
    4  -18    4     -0.26      0.00 
    5  -18    4     -0.21      0.00 
    6  -18    4      0.84      0.00 
    7  -18    4      1.01      0.00 
    8  -18    4      0.74      0.00 
    9  -18    4     -0.50      0.00 
   10  -18    4     -0.41      0.00 
   11  -18    4      1.12      0.00 
   12  -18    4      0.60      0.00 
   13  -18    4      0.39      0.00 
   14  -18    4     -0.23      0.00 
   15  -18    4      0.27      0.00 
   16  -18    4     -0.03      0.00 
   -7  -17    4      2.80      0.00 
   -6  -17    4     -0.52      0.00 
   -5  -17    4      2.23      0.00 
   -4  -17    4     -0.30      0.00 
   -3  -17    4     -0.09      0.00 
   -2  -17    4     -0.76      0.00 
   -1  -17    4     -0.05      0.00 
    0  -17    4     -0.97      0.00 
    1  -17    4     -0.78      0.00 
    2  -17    4     -0.40      0.00 
    3  -17    4      1.22      0.00 
    4  -17    4      0.96      0.00 
    5  -17    4      0.94      0.00 
    6  -17    4      0.95      0.00 
    7  -17    4      1.11      0.00 
    8  -17    4     -0.02      0.00 
    9  -17    4     -1.02      0.00 
   10  -17    4     -0.77      0.00 
   11  -17    4      1.66      0.00 
   12  -17    4      0.78      0.00 
   13  -17    4     -0.74      0.00 
   14  -17    4      0.36      0.00 
   15  -17    4      1.12      0.00 
   16  -17    4     -1.10      0.00 
   17  -17    4     -0.68      0.00 
   -9  -16    4      0.67      0.00 
   -8  -16    4      3.27      0.00 
   -7  -16    4      0.36      0.00 
   -6  -16    4     -0.14      0.00 
   -5  -16    4      1.98      0.00 
   -4  -16    4      0.08      0.00 
   -3  -16    4      0.26      0.00 
   -2  -16    4     -0.66      0.00 
   -1  -16    4     -0.32      0.00 
    0  -16    4     -0.11      0.00 
    1  -16    4      0.60      0.00 
    2  -16    4      1.22      0.00 
    3  -16    4      1.88      0.00 
    4  -16    4      1.89      0.00 
    5  -16    4      1.00      0.00 
    6  -16    4      0.66      0.00 
    7  -16    4      0.69      0.00 
    8  -16    4     -0.10      0.00 
    9  -16    4     -1.06      0.00 
   10  -16    4     -0.99      0.00 
   11  -16    4      1.13      0.00 
   12  -16    4      0.29      0.00 
   13  -16    4     -0.61      0.00 
   14  -16    4     -0.04      0.00 
   15  -16    4      0.72      0.00 
   16  -16    4     -1.49      0.00 
   17  -16    4     -0.14      0.00 
  -10  -15    4     -0.36      0.00 
   -9  -15    4      0.23      0.00 
   -8  -15    4      2.38      0.00 
   -7  -15    4      0.01      0.00 
   -6  -15    4      1.65      0.00 
   -5  -15    4      1.34      0.00 
   -4  -15    4      0.44      0.00 
   -3  -15    4      0.23      0.00 
   -2  -15    4      0.92      0.00 
   -1  -15    4      0.27      0.00 
    0  -15    4      1.35      0.00 
    1  -15    4      1.11      0.00 
    2  -15    4      1.90      0.00 
    3  -15    4      1.87      0.00 
    4  -15    4      2.21      0.00 
    5  -15    4     -0.11      0.00 
    6  -15    4      0.22      0.00 
    7  -15    4      0.53      0.00 
    8  -15    4     -0.47      0.00 
    9  -15    4     -2.02      0.00 
   10  -15    4     -1.39      0.00 
   11  -15    4      0.67      0.00 
   12  -15    4      0.57      0.00 
   13  -15    4      0.08      0.00 
   14  -15    4     -0.26      0.00 
   15  -15    4      1.41      0.00 
   16  -15    4      0.12      0.00 
   17  -15    4      0.10      0.00 
   18  -15    4     -0.09      0.00 
  -11  -14    4     -0.12      0.00 
  -10  -14    4     -1.19      0.00 
   -9  -14    4      0.43      0.00 
   -8  -14    4      2.47      0.00 
   -7  -14    4      0.45      0.00 
   -6  -14    4      0.55      0.00 
   -5  -14    4      0.42      0.00 
   -4  -14    4      1.23      0.00 
   -3  -14    4      0.83      0.00 
   -2  -14    4      2.06      0.00 
   -1  -14    4      0.25      0.00 
    0  -14    4      1.49      0.00 
    1  -14    4      0.99      0.00 
    2  -14    4      2.13      0.00 
    3  -14    4      1.43      0.00 
    4  -14    4      1.06      0.00 
    5  -14    4     -0.66      0.00 
    6  -14    4      1.00      0.00 
    7  -14    4      0.31      0.00 
    8  -14    4     -1.90      0.00 
    9  -14    4     -2.19      0.00 
   10  -14    4     -0.38      0.00 
   11  -14    4      1.36      0.00 
   12  -14    4      1.03      0.00 
   13  -14    4      0.42      0.00 
   14  -14    4      0.28      0.00 
   15  -14    4      1.57      0.00 
   16  -14    4      0.21      0.00 
   17  -14    4     -1.10      0.00 
   18  -14    4     -0.35      0.00 
  -12  -13    4     -0.63      0.00 
  -11  -13    4     -1.10      0.00 
  -10  -13    4     -0.88      0.00 
   -9  -13    4      0.69      0.00 
   -8  -13    4      1.61      0.00 
   -7  -13    4     -0.54      0.00 
   -6  -13    4     -1.22      0.00 
   -5  -13    4      1.82      0.00 
   -4  -13    4      2.21      0.00 
   -3  -13    4      0.90      0.00 
   -2  -13    4      1.16      0.00 
   -1  -13    4      0.43      0.00 
    0  -13    4      1.17      0.00 
    1  -13    4      0.67      0.00 
    2  -13    4      1.49      0.00 
    3  -13    4      0.99      0.00 
    4  -13    4      0.97      0.00 
    5  -13    4      1.50      0.00 
    6  -13    4      0.78      0.00 
    7  -13    4     -1.92      0.00 
    8  -13    4     -2.32      0.00 
    9  -13    4     -0.77      0.00 
   10  -13    4      0.38      0.00 
   11  -13    4      0.24      0.00 
   12  -13    4     -0.44      0.00 
   13  -13    4      0.03      0.00 
   14  -13    4      0.40      0.00 
   15  -13    4      0.44      0.00 
   16  -13    4     -0.19      0.00 
   17  -13    4     -1.07      0.00 
   18  -13    4      0.44      0.00 
  -12  -12    4      0.18      0.00 
  -11  -12    4     -0.45      0.00 
  -10  -12    4     -0.10      0.00 
   -9  -12    4      0.38      0.00 
   -8  -12    4      0.81      0.00 
   -7  -12    4     -0.07      0.00 
   -6  -12    4     -0.67      0.00 
   -5  -12    4      3.24      0.00 
   -4  -12    4      1.59      0.00 
   -3  -12    4     -0.18      0.00 
   -2  -12    4     -0.63      0.00 
   -1  -12    4      1.25      0.00 
    0  -12    4      0.02      0.00 
    1  -12    4      0.13      0.00 
    2  -12    4      1.25      0.00 
    3  -12    4      1.27      0.00 
    4  -12    4      1.06      0.00 
    5  -12    4      2.23      0.00 
    6  -12    4     -3.40      0.00 
    7  -12    4     -3.41      0.00 
    8  -12    4     -0.48      0.00 
    9  -12    4     -0.57      0.00 
   10  -12    4     -1.37      0.00 
   11  -12    4     -2.43      0.00 
   12  -12    4     -1.04      0.00 
   13  -12    4      0.93      0.00 
   14  -12    4      0.57      0.00 
   15  -12    4     -0.11      0.00 
   16  -12    4      0.09      0.00 
   17  -12    4     -0.40      0.00 
   18  -12    4      0.67      0.00 
   19  -12    4     -0.14      0.00 
  -13  -11    4      0.46      0.00 
  -12  -11    4      1.66      0.00 
  -11  -11    4      0.24      0.00 
  -10  -11    4      0.37      0.00 
   -9  -11    4      0.41      0.00 
   -8  -11    4      0.86      0.00 
   -7  -11    4      0.97      0.00 
   -6  -11    4     -0.19      0.00 
   -5  -11    4      1.16      0.00 
   -4  -11    4      0.55      0.00 
   -3  -11    4     -1.97      0.00 
   -2  -11    4     -1.95      0.00 
   -1  -11    4      2.26      0.00 
    0  -11    4     -2.11      0.00 
    1  -11    4     -0.87      0.00 
    2  -11    4      0.60      0.00 
    3  -11    4     -0.68      0.00 
    4  -11    4      0.80      0.00 
    5  -11    4      1.37      0.00 
    6  -11    4     -6.45      0.00 
    7  -11    4     -0.92      0.00 
    8  -11    4      0.53      0.00 
    9  -11    4     -1.69      0.00 
   10  -11    4     -2.83      0.00 
   11  -11    4     -2.74      0.00 
   12  -11    4      0.47      0.00 
   13  -11    4      1.35      0.00 
   14  -11    4     -0.36      0.00 
   15  -11    4     -0.24      0.00 
   16  -11    4     -0.02      0.00 
   17  -11    4      0.05      0.00 
   18  -11    4      0.42      0.00 
   19  -11    4     -0.63      0.00 
  -14  -10    4      1.19      0.00 
  -13  -10    4      0.80      0.00 
  -12  -10    4      0.94      0.00 
  -11  -10    4      0.06      0.00 
  -10  -10    4      0.04      0.00 
   -9  -10    4      0.32      0.00 
   -8  -10    4      0.04      0.00 
   -7  -10    4      0.15      0.00 
   -6  -10    4     -0.88      0.00 
   -5  -10    4     -2.83      0.00 
   -4  -10    4      1.50      0.00 
   -3  -10    4     -3.83      0.00 
   -2  -10    4     -1.98      0.00 
   -1  -10    4      2.70      0.00 
    0  -10    4     -4.67      0.00 
    1  -10    4     -2.61      0.00 
    2  -10    4     -0.79      0.00 
    3  -10    4     -2.71      0.00 
    4  -10    4      3.80      0.00 
    5  -10    4      0.07      0.00 
    6  -10    4     -5.86      0.00 
    7  -10    4      2.06      0.00 
    8  -10    4     -0.02      0.00 
    9  -10    4     -1.21      0.00 
   10  -10    4     -2.71      0.00 
   11  -10    4     -1.92      0.00 
   12  -10    4      1.01      0.00 
   13  -10    4      0.12      0.00 
   14  -10    4     -1.03      0.00 
   15  -10    4      0.67      0.00 
   16  -10    4     -0.27      0.00 
   17  -10    4      0.50      0.00 
   18  -10    4      0.21      0.00 
   19  -10    4     -0.71      0.00 
  -15   -9    4     -0.67      0.00 
  -14   -9    4      0.57      0.00 
  -13   -9    4     -0.70      0.00 
  -12   -9    4     -0.03      0.00 
  -11   -9    4     -0.08      0.00 
  -10   -9    4     -1.14      0.00 
   -9   -9    4     -0.27      0.00 
   -8   -9    4     -1.30      0.00 
   -7   -9    4     -1.66      0.00 
   -6   -9    4     -1.35      0.00 
   -5   -9    4     -4.68      0.00 
   -4   -9    4      4.38      0.00 
   -3   -9    4     -4.54      0.00 
   -2   -9    4     -0.55      0.00 
   -1   -9    4      1.73      0.00 
    0   -9    4     -5.22      0.00 
    1   -9    4     -5.95      0.00 
    2   -9    4     -3.93      0.00 
    3   -9    4     -2.21      0.00 
    4   -9    4      6.89      0.00 
    5   -9    4     -3.07      0.00 
    6   -9    4     -2.68      0.00 
    7   -9    4      3.80      0.00 
    8   -9    4      1.17      0.00 
    9   -9    4      0.79      0.00 
   10   -9    4     -2.29      0.00 
   11   -9    4     -0.76      0.00 
   12   -9    4      1.38      0.00 
   13   -9    4     -0.70      0.00 
   14   -9    4     -0.78      0.00 
   15   -9    4      1.11      0.00 
   16   -9    4     -1.10      0.00 
   17   -9    4      0.43      0.00 
   18   -9    4     -0.03      0.00 
   19   -9    4     -0.90      0.00 
  -15   -8    4     -0.02      0.00 
  -14   -8    4     -0.33      0.00 
  -13   -8    4     -1.13      0.00 
  -12   -8    4      0.74      0.00 
  -11   -8    4     -0.70      0.00 
  -10   -8    4     -1.87      0.00 
   -9   -8    4     -0.86      0.00 
   -8   -8    4     -1.09      0.00 
   -7   -8    4     -2.57      0.00 
   -6   -8    4      0.14      0.00 
   -5   -8    4     -1.72      0.00 
   -4   -8    4      6.43      0.00 
   -3   -8    4     -3.47      0.00 
   -2   -8    4     -1.09      0.00 
   -1   -8    4     -1.72      0.00 
    0   -8    4     -4.27      0.00 
    1   -8    4    -13.50      0.00 
    2   -8    4     -7.47      0.00 
    3   -8    4      2.21      0.00 
    4   -8    4      5.16      0.00 
    5   -8    4     -6.03      0.00 
    6   -8    4      1.80      0.00 
    7   -8    4      5.42      0.00 
    8   -8    4      4.67      0.00 
    9   -8    4      2.50      0.00 
   10   -8    4     -1.89      0.00 
   11   -8    4      0.61      0.00 
   12   -8    4      0.81      0.00 
   13   -8    4     -2.55      0.00 
   14   -8    4     -1.14      0.00 
   15   -8    4      0.36      0.00 
   16   -8    4     -1.69      0.00 
   17   -8    4      0.10      0.00 
   18   -8    4     -0.21      0.00 
   19   -8    4     -0.84      0.00 
  -16   -7    4     -1.84      0.00 
  -15   -7    4      1.50      0.00 
  -14   -7    4     -0.34      0.00 
  -13   -7    4     -0.37      0.00 
  -12   -7    4      1.15      0.00 
  -11   -7    4     -1.23      0.00 
  -10   -7    4     -1.01      0.00 
   -9   -7    4     -0.93      0.00 
   -8   -7    4      1.13      0.00 
   -7   -7    4     -1.01      0.00 
   -6   -7    4      3.55      0.00 
   -5   -7    4      2.68      0.00 
   -4   -7    4      2.01      0.00 
   -3   -7    4     -1.59      0.00 
   -2   -7    4     -6.28      0.00 
   -1   -7    4     -2.30      0.00 
    0   -7    4     -3.34      0.00 
    1   -7    4    -21.29      0.00 
    2   -7    4     -6.92      0.00 
    3   -7    4      5.38      0.00 
    4   -7    4     -3.67      0.00 
    5   -7    4     -5.12      0.00 
    6   -7    4      6.45      0.00 
    7   -7    4      7.51      0.00 
    8   -7    4      7.34      0.00 
    9   -7    4      1.77      0.00 
   10   -7    4     -2.44      0.00 
   11   -7    4      0.87      0.00 
   12   -7    4     -0.85      0.00 
   13   -7    4     -3.50      0.00 
   14   -7    4      0.04      0.00 
   15   -7    4     -0.15      0.00 
   16   -7    4     -1.29      0.00 
   17   -7    4      0.01      0.00 
   18   -7    4      0.44      0.00 
   19   -7    4      0.04      0.00 
  -16   -6    4     -0.23      0.00 
  -15   -6    4      1.95      0.00 
  -14   -6    4     -0.67      0.00 
  -13   -6    4      0.07      0.00 
  -12   -6    4      0.77      0.00 
  -11   -6    4     -0.65      0.00 
  -10   -6    4     -0.60      0.00 
   -9   -6    4     -0.03      0.00 
   -8   -6    4      3.96      0.00 
   -7   -6    4      1.87      0.00 
   -6   -6    4      3.92      0.00 
   -5   -6    4      1.80      0.00 
   -4   -6    4     -6.56      0.00 
   -3   -6    4      5.54      0.00 
   -2   -6    4     -9.45      0.00 
   -1   -6    4      3.53      0.00 
    0   -6    4     -7.61      0.00 
    1   -6    4    -23.35      0.00 
    2   -6    4     -2.38      0.00 
    3   -6    4      2.90      0.00 
    4   -6    4     -9.16      0.00 
    5   -6    4      3.53      0.00 
    6   -6    4      8.68      0.00 
    7   -6    4      7.14      0.00 
    8   -6    4      5.82      0.00 
    9   -6    4     -0.83      0.00 
   10   -6    4     -1.46      0.00 
   11   -6    4      2.25      0.00 
   12   -6    4     -0.80      0.00 
   13   -6    4     -1.53      0.00 
   14   -6    4      1.15      0.00 
   15   -6    4     -0.79      0.00 
   16   -6    4     -0.22      0.00 
   17   -6    4      0.58      0.00 
   18   -6    4      1.27      0.00 
   19   -6    4      0.29      0.00 
  -17   -5    4     -0.50      0.00 
  -16   -5    4      0.47      0.00 
  -15   -5    4      0.66      0.00 
  -14   -5    4     -0.46      0.00 
  -13   -5    4      0.48      0.00 
  -12   -5    4      0.19      0.00 
  -11   -5    4     -0.83      0.00 
  -10   -5    4     -0.90      0.00 
   -9   -5    4      2.61      0.00 
   -8   -5    4      4.74      0.00 
   -7   -5    4      1.59      0.00 
   -6   -5    4     -0.78      0.00 
   -5   -5    4     -0.69      0.00 
   -4   -5    4     -5.73      0.00 
   -3   -5    4     16.64      0.00 
   -2   -5    4     -8.00      0.00 
   -1   -5    4      4.19      0.00 
    0   -5    4    -12.16      0.00 
    1   -5    4     -7.53      0.00 
    2   -5    4      6.69      0.00 
    3   -5    4     -1.41      0.00 
    4   -5    4     -5.26      0.00 
    5   -5    4      7.74      0.00 
    6   -5    4      2.35      0.00 
    7   -5    4      2.94      0.00 
    8   -5    4      2.50      0.00 
    9   -5    4     -1.27      0.00 
   10   -5    4      2.08      0.00 
   11   -5    4      3.09      0.00 
   12   -5    4     -1.46      0.00 
   13   -5    4      0.00      0.00 
   14   -5    4      0.21      0.00 
   15   -5    4     -0.25      0.00 
   16   -5    4      0.87      0.00 
   17   -5    4      0.55      0.00 
   18   -5    4      0.62      0.00 
   19   -5    4     -0.06      0.00 
  -17   -4    4      0.35      0.00 
  -16   -4    4      0.09      0.00 
  -15   -4    4      0.49      0.00 
  -14   -4    4      1.01      0.00 
  -13   -4    4      0.44      0.00 
  -12   -4    4     -0.06      0.00 
  -11   -4    4     -0.71      0.00 
  -10   -4    4      0.72      0.00 
   -9   -4    4      3.34      0.00 
   -8   -4    4      1.61      0.00 
   -7   -4    4     -0.91      0.00 
   -6   -4    4     -3.03      0.00 
   -5   -4    4      3.72      0.00 
   -4   -4    4      5.49      0.00 
   -3   -4    4     16.09      0.00 
   -2   -4    4     -2.95      0.00 
   -1   -4    4     -4.22      0.00 
    0   -4    4      5.38      0.00 
    1   -4    4     22.45      0.00 
    2   -4    4      2.24      0.00 
    3   -4    4    -14.13      0.00 
    4   -4    4     -4.60      0.00 
    5   -4    4     -1.59      0.00 
    6   -4    4     -4.25      0.00 
    7   -4    4      1.07      0.00 
    8   -4    4      1.17      0.00 
    9   -4    4     -0.07      0.00 
   10   -4    4      3.05      0.00 
   11   -4    4      0.43      0.00 
   12   -4    4     -2.30      0.00 
   13   -4    4      1.54      0.00 
   14   -4    4     -0.01      0.00 
   15   -4    4      0.84      0.00 
   16   -4    4      0.77      0.00 
   17   -4    4     -0.35      0.00 
   18   -4    4      0.15      0.00 
   19   -4    4      0.21      0.00 
  -18   -3    4     -0.63      0.00 
  -17   -3    4      0.92      0.00 
  -16   -3    4      0.54      0.00 
  -15   -3    4      1.25      0.00 
  -14   -3    4      1.74      0.00 
  -13   -3    4      0.68      0.00 
  -12   -3    4      1.44      0.00 
  -11   -3    4      0.36      0.00 
  -10   -3    4      0.99      0.00 
   -9   -3    4     -0.96      0.00 
   -8   -3    4      0.28      0.00 
   -7   -3    4      0.66      0.00 
   -6   -3    4      0.35      0.00 
   -5   -3    4     10.16      0.00 
   -4   -3    4      9.05      0.00 
   -3   -3    4     -1.71      0.00 
   -2   -3    4      9.47      0.00 
   -1   -3    4    -12.36      0.00 
    0   -3    4     42.24      0.00 
    1   -3    4     28.03      0.00 
    2   -3    4    -31.03      0.00 
    3   -3    4    -27.32      0.00 
    4   -3    4     -3.46      0.00 
    5   -3    4     -6.60      0.00 
    6   -3    4     -0.29      0.00 
    7   -3    4      1.31      0.00 
    8   -3    4     -0.21      0.00 
    9   -3    4     -0.30      0.00 
   10   -3    4      0.94      0.00 
   11   -3    4     -1.10      0.00 
   12   -3    4      0.34      0.00 
   13   -3    4      2.68      0.00 
   14   -3    4     -0.48      0.00 
   15   -3    4      0.38      0.00 
   16   -3    4      0.85      0.00 
   17   -3    4     -0.76      0.00 
   18   -3    4      0.42      0.00 
  -18   -2    4     -0.40      0.00 
  -17   -2    4      0.87      0.00 
  -16   -2    4      0.72      0.00 
  -15   -2    4      0.97      0.00 
  -14   -2    4      1.57      0.00 
  -13   -2    4      1.81      0.00 
  -12   -2    4      2.06      0.00 
  -11   -2    4     -0.12      0.00 
  -10   -2    4     -1.25      0.00 
   -9   -2    4     -3.77      0.00 
   -8   -2    4      5.16      0.00 
   -7   -2    4      3.20      0.00 
   -6   -2    4     -0.29      0.00 
   -5   -2    4      6.56      0.00 
   -4   -2    4     -3.00      0.00 
   -3   -2    4    -12.65      0.00 
   -2   -2    4     27.74      0.00 
   -1   -2    4    -16.85      0.00 
    0   -2    4     59.60      0.00 
    1   -2    4     -7.22      0.00 
    2   -2    4    -59.50      0.00 
    3   -2    4    -16.35      0.00 
    4   -2    4      7.41      0.00 
    5   -2    4     -0.79      0.00 
    6   -2    4      2.88      0.00 
    7   -2    4     -2.12      0.00 
    8   -2    4     -2.40      0.00 
    9   -2    4     -0.73      0.00 
   10   -2    4     -0.07      0.00 
   11   -2    4     -0.17      0.00 
   12   -2    4      2.08      0.00 
   13   -2    4      0.63      0.00 
   14   -2    4     -1.92      0.00 
   15   -2    4      0.21      0.00 
   16   -2    4      1.08      0.00 
   17   -2    4     -1.42      0.00 
   18   -2    4     -0.02      0.00 
  -19   -1    4      0.73      0.00 
  -18   -1    4     -0.67      0.00 
  -17   -1    4      0.70      0.00 
  -16   -1    4      0.34      0.00 
  -15   -1    4      0.43      0.00 
  -14   -1    4      1.00      0.00 
  -13   -1    4      1.80      0.00 
  -12   -1    4      0.66      0.00 
  -11   -1    4      0.39      0.00 
  -10   -1    4     -1.71      0.00 
   -9   -1    4     -1.77      0.00 
   -8   -1    4      8.04      0.00 
   -7   -1    4     -1.16      0.00 
   -6   -1    4     -8.13      0.00 
   -5   -1    4      0.24      0.00 
   -4   -1    4     -7.31      0.00 
   -3   -1    4      2.17      0.00 
   -2   -1    4     21.52      0.00 
   -1   -1    4    -30.92      0.00 
    0   -1    4     32.66      0.00 
    1   -1    4    -37.24      0.00 
    2   -1    4    -45.08      0.00 
    3   -1    4      9.02      0.00 
    4   -1    4     13.14      0.00 
    5   -1    4      0.46      0.00 
    6   -1    4     -3.49      0.00 
    7   -1    4     -5.05      0.00 
    8   -1    4     -2.38      0.00 
    9   -1    4     -0.31      0.00 
   10   -1    4     -0.80      0.00 
   11   -1    4     -1.14      0.00 
   12   -1    4      0.74      0.00 
   13   -1    4     -1.20      0.00 
   14   -1    4     -2.02      0.00 
   15   -1    4      0.29      0.00 
   16   -1    4     -0.05      0.00 
   17   -1    4     -1.77      0.00 
   18   -1    4     -0.37      0.00 
  -19    0    4      0.70      0.00 
  -18    0    4     -0.17      0.00 
  -17    0    4      1.52      0.00 
  -16    0    4      0.05      0.00 
  -15    0    4     -0.36      0.00 
  -14    0    4      0.32      0.00 
  -13    0    4      1.01      0.00 
  -12    0    4      0.85      0.00 
  -11    0    4      2.71      0.00 
  -10    0    4     -1.68      0.00 
   -9    0    4     -0.09      0.00 
   -8    0    4      3.14      0.00 
   -7    0    4     -6.63      0.00 
   -6    0    4     -9.08      0.00 
   -5    0    4      5.10      0.00 
   -4    0    4      1.55      0.00 
   -3    0    4      0.98      0.00 
   -2    0    4    -32.03      0.00 
   -1    0    4    -39.35      0.00 
    0    0    4      3.17      0.00 
    1    0    4    -15.04      0.00 
    2    0    4    -13.64      0.00 
    3    0    4     11.99      0.00 
    4    0    4      4.02      0.00 
    5    0    4     -4.04      0.00 
    6    0    4     -8.57      0.00 
    7    0    4     -2.74      0.00 
    8    0    4     -1.47      0.00 
    9    0    4     -1.08      0.00 
   10    0    4     -2.39      0.00 
   11    0    4     -2.06      0.00 
   12    0    4      0.81      0.00 
   13    0    4     -0.82      0.00 
   14    0    4     -1.63      0.00 
   15    0    4     -0.91      0.00 
   16    0    4     -0.62      0.00 
   17    0    4     -1.35      0.00 
   18    0    4     -0.39      0.00 
  -19    1    4      0.83      0.00 
  -18    1    4      0.97      0.00 
  -17    1    4      1.97      0.00 
  -16    1    4     -0.71      0.00 
  -15    1    4     -1.14      0.00 
  -14    1    4      0.79      0.00 
  -13    1    4      0.35      0.00 
  -12    1    4      1.87      0.00 
  -11    1    4      2.00      0.00 
  -10    1    4     -2.93      0.00 
   -9    1    4     -0.32      0.00 
   -8    1    4     -3.21      0.00 
   -7    1    4     -3.98      0.00 
   -6    1    4     -1.93      0.00 
   -5    1    4      4.04      0.00 
   -4    1    4     -2.50      0.00 
   -3    1    4    -34.34      0.00 
   -2    1    4    -63.17      0.00 
   -1    1    4     -2.55      0.00 
    0    1    4      3.06      0.00 
    1    1    4     15.64      0.00 
    2    1    4    -15.80      0.00 
    3    1    4     -6.88      0.00 
    4    1    4     -1.72      0.00 
    5    1    4     -4.38      0.00 
    6    1    4     -7.66      0.00 
    7    1    4     -1.19      0.00 
    8    1    4     -2.01      0.00 
    9    1    4     -2.12      0.00 
   10    1    4     -2.15      0.00 
   11    1    4     -0.67      0.00 
   12    1    4      1.24      0.00 
   13    1    4     -1.24      0.00 
   14    1    4     -1.77      0.00 
   15    1    4     -2.29      0.00 
   16    1    4     -0.28      0.00 
   17    1    4     -1.65      0.00 
  -19    2    4      0.77      0.00 
  -18    2    4      1.15      0.00 
  -17    2    4      1.18      0.00 
  -16    2    4     -1.27      0.00 
  -15    2    4     -0.46      0.00 
  -14    2    4      1.15      0.00 
  -13    2    4     -1.42      0.00 
  -12    2    4      1.13      0.00 
  -11    2    4     -1.16      0.00 
  -10    2    4     -2.53      0.00 
   -9    2    4     -0.64      0.00 
   -8    2    4     -5.44      0.00 
   -7    2    4      1.60      0.00 
   -6    2    4     -1.26      0.00 
   -5    2    4     -8.70      0.00 
   -4    2    4     -4.18      0.00 
   -3    2    4    -44.12      0.00 
   -2    2    4    -25.42      0.00 
   -1    2    4     31.11      0.00 
    0    2    4     -8.07      0.00 
    1    2    4      4.17      0.00 
    2    2    4    -29.56      0.00 
    3    2    4    -12.44      0.00 
    4    2    4      4.02      0.00 
    5    2    4     -4.58      0.00 
    6    2    4     -7.46      0.00 
    7    2    4     -2.86      0.00 
    8    2    4     -1.49      0.00 
    9    2    4     -2.04      0.00 
   10    2    4     -1.06      0.00 
   11    2    4      0.09      0.00 
   12    2    4      0.31      0.00 
   13    2    4     -1.90      0.00 
   14    2    4     -1.44      0.00 
   15    2    4     -2.88      0.00 
   16    2    4     -0.11      0.00 
   17    2    4     -1.50      0.00 
  -20    3    4     -0.14      0.00 
  -19    3    4      0.45      0.00 
  -18    3    4      0.94      0.00 
  -17    3    4      0.24      0.00 
  -16    3    4     -0.53      0.00 
  -15    3    4      0.94      0.00 
  -14    3    4     -0.40      0.00 
  -13    3    4     -3.19      0.00 
  -12    3    4      0.35      0.00 
  -11    3    4     -2.36      0.00 
  -10    3    4     -0.23      0.00 
   -9    3    4     -1.15      0.00 
   -8    3    4     -4.53      0.00 
   -7    3    4      3.89      0.00 
   -6    3    4     -3.29      0.00 
   -5    3    4     -8.03      0.00 
   -4    3    4     13.18      0.00 
   -3    3    4    -21.12      0.00 
   -2    3    4      6.80      0.00 
   -1    3    4      9.69      0.00 
    0    3    4    -25.10      0.00 
    1    3    4    -10.18      0.00 
    2    3    4    -16.53      0.00 
    3    3    4     -5.57      0.00 
    4    3    4      6.04      0.00 
    5    3    4     -7.49      0.00 
    6    3    4     -7.93      0.00 
    7    3    4     -2.77      0.00 
    8    3    4      0.55      0.00 
    9    3    4     -1.47      0.00 
   10    3    4     -0.20      0.00 
   11    3    4      0.84      0.00 
   12    3    4      0.22      0.00 
   13    3    4     -1.80      0.00 
   14    3    4     -0.58      0.00 
   15    3    4     -2.40      0.00 
   16    3    4      0.40      0.00 
   17    3    4     -0.58      0.00 
  -20    4    4     -1.22      0.00 
  -19    4    4      0.90      0.00 
  -18    4    4      0.94      0.00 
  -17    4    4     -0.39      0.00 
  -16    4    4      0.55      0.00 
  -15    4    4      1.04      0.00 
  -14    4    4     -2.62      0.00 
  -13    4    4     -3.08      0.00 
  -12    4    4      0.21      0.00 
  -11    4    4     -1.70      0.00 
  -10    4    4      1.02      0.00 
   -9    4    4     -1.90      0.00 
   -8    4    4     -2.05      0.00 
   -7    4    4      5.38      0.00 
   -6    4    4      0.40      0.00 
   -5    4    4      3.56      0.00 
   -4    4    4     22.19      0.00 
   -3    4    4     -5.02      0.00 
   -2    4    4     -1.23      0.00 
   -1    4    4    -14.02      0.00 
    0    4    4    -12.99      0.00 
    1    4    4     -4.86      0.00 
    2    4    4      0.19      0.00 
    3    4    4     -3.97      0.00 
    4    4    4      3.41      0.00 
    5    4    4     -6.73      0.00 
    6    4    4     -5.65      0.00 
    7    4    4      1.12      0.00 
    8    4    4      2.53      0.00 
    9    4    4     -0.09      0.00 
   10    4    4      0.71      0.00 
   11    4    4      1.25      0.00 
   12    4    4     -0.38      0.00 
   13    4    4     -1.49      0.00 
   14    4    4      0.66      0.00 
   15    4    4     -1.40      0.00 
   16    4    4      0.34      0.00 
  -20    5    4     -1.37      0.00 
  -19    5    4      1.54      0.00 
  -18    5    4      0.01      0.00 
  -17    5    4     -1.09      0.00 
  -16    5    4      0.78      0.00 
  -15    5    4      0.24      0.00 
  -14    5    4     -3.34      0.00 
  -13    5    4     -2.07      0.00 
  -12    5    4     -0.38      0.00 
  -11    5    4     -0.12      0.00 
  -10    5    4      1.28      0.00 
   -9    5    4     -1.15      0.00 
   -8    5    4      1.77      0.00 
   -7    5    4      7.77      0.00 
   -6    5    4      4.51      0.00 
   -5    5    4      7.89      0.00 
   -4    5    4     15.56      0.00 
   -3    5    4      1.87      0.00 
   -2    5    4    -13.32      0.00 
   -1    5    4     -7.64      0.00 
    0    5    4      5.04      0.00 
    1    5    4     -0.84      0.00 
    2    5    4      3.55      0.00 
    3    5    4     -2.27      0.00 
    4    5    4      3.65      0.00 
    5    5    4     -1.64      0.00 
    6    5    4     -0.51      0.00 
    7    5    4      5.18      0.00 
    8    5    4      1.86      0.00 
    9    5    4     -0.22      0.00 
   10    5    4      0.40      0.00 
   11    5    4     -0.04      0.00 
   12    5    4     -0.90      0.00 
   13    5    4      0.28      0.00 
   14    5    4      1.44      0.00 
   15    5    4     -0.84      0.00 
   16    5    4     -0.30      0.00 
  -20    6    4     -0.50      0.00 
  -19    6    4      0.74      0.00 
  -18    6    4     -0.99      0.00 
  -17    6    4     -0.86      0.00 
  -16    6    4      1.65      0.00 
  -15    6    4      0.02      0.00 
  -14    6    4     -2.50      0.00 
  -13    6    4     -1.52      0.00 
  -12    6    4     -0.17      0.00 
  -11    6    4      2.37      0.00 
  -10    6    4      1.44      0.00 
   -9    6    4      1.36      0.00 
   -8    6    4      5.59      0.00 
   -7    6    4      8.23      0.00 
   -6    6    4      3.06      0.00 
   -5    6    4      3.53      0.00 
   -4    6    4      6.93      0.00 
   -3    6    4      5.55      0.00 
   -2    6    4    -13.28      0.00 
   -1    6    4      5.89      0.00 
    0    6    4      8.54      0.00 
    1    6    4     -0.60      0.00 
    2    6    4      2.83      0.00 
    3    6    4      3.19      0.00 
    4    6    4      6.52      0.00 
    5    6    4      3.53      0.00 
    6    6    4      2.24      0.00 
    7    6    4      3.90      0.00 
    8    6    4     -0.93      0.00 
    9    6    4     -0.61      0.00 
   10    6    4      1.11      0.00 
   11    6    4     -0.85      0.00 
   12    6    4      0.03      0.00 
   13    6    4      1.70      0.00 
   14    6    4      0.90      0.00 
   15    6    4     -0.06      0.00 
  -20    7    4      0.86      0.00 
  -19    7    4     -0.42      0.00 
  -18    7    4      0.01      0.00 
  -17    7    4      0.66      0.00 
  -16    7    4      2.48      0.00 
  -15    7    4     -0.66      0.00 
  -14    7    4     -1.67      0.00 
  -13    7    4     -1.49      0.00 
  -12    7    4      1.02      0.00 
  -11    7    4      3.36      0.00 
  -10    7    4      1.20      0.00 
   -9    7    4      3.57      0.00 
   -8    7    4      6.28      0.00 
   -7    7    4      3.70      0.00 
   -6    7    4     -2.24      0.00 
   -5    7    4     -1.52      0.00 
   -4    7    4      4.35      0.00 
   -3    7    4      8.15      0.00 
   -2    7    4     -4.81      0.00 
   -1    7    4      9.34      0.00 
    0    7    4      3.70      0.00 
    1    7    4      0.37      0.00 
    2    7    4      3.27      0.00 
    3    7    4      8.92      0.00 
    4    7    4      7.24      0.00 
    5    7    4      3.03      0.00 
    6    7    4      0.10      0.00 
    7    7    4      1.57      0.00 
    8    7    4     -0.36      0.00 
    9    7    4      0.59      0.00 
   10    7    4      1.36      0.00 
   11    7    4     -2.17      0.00 
   12    7    4      0.25      0.00 
   13    7    4      1.21      0.00 
   14    7    4      0.48      0.00 
  -20    8    4      1.36      0.00 
  -19    8    4     -0.52      0.00 
  -18    8    4      0.99      0.00 
  -17    8    4      1.08      0.00 
  -16    8    4      0.96      0.00 
  -15    8    4     -1.36      0.00 
  -14    8    4     -1.03      0.00 
  -13    8    4     -0.93      0.00 
  -12    8    4      2.19      0.00 
  -11    8    4      2.82      0.00 
  -10    8    4      1.25      0.00 
   -9    8    4      3.48      0.00 
   -8    8    4      3.63      0.00 
   -7    8    4     -1.33      0.00 
   -6    8    4     -3.67      0.00 
   -5    8    4     -0.71      0.00 
   -4    8    4      6.49      0.00 
   -3    8    4      7.79      0.00 
   -2    8    4      0.77      0.00 
   -1    8    4      1.93      0.00 
    0    8    4      1.44      0.00 
    1    8    4      2.68      0.00 
    2    8    4      3.69      0.00 
    3    8    4      9.21      0.00 
    4    8    4      2.77      0.00 
    5    8    4     -0.24      0.00 
    6    8    4     -0.17      0.00 
    7    8    4      1.93      0.00 
    8    8    4      0.40      0.00 
    9    8    4     -0.54      0.00 
   10    8    4     -1.01      0.00 
   11    8    4     -2.64      0.00 
   12    8    4      0.90      0.00 
   13    8    4      0.38      0.00 
   14    8    4     -0.08      0.00 
  -20    9    4      0.21      0.00 
  -19    9    4     -0.01      0.00 
  -18    9    4      0.35      0.00 
  -17    9    4      0.56      0.00 
  -16    9    4     -0.43      0.00 
  -15    9    4     -0.11      0.00 
  -14    9    4      0.13      0.00 
  -13    9    4      0.76      0.00 
  -12    9    4      2.67      0.00 
  -11    9    4      1.60      0.00 
  -10    9    4      0.82      0.00 
   -9    9    4      1.44      0.00 
   -8    9    4      1.62      0.00 
   -7    9    4     -2.14      0.00 
   -6    9    4     -1.79      0.00 
   -5    9    4      1.15      0.00 
   -4    9    4      4.76      0.00 
   -3    9    4      3.60      0.00 
   -2    9    4      1.28      0.00 
   -1    9    4     -3.65      0.00 
    0    9    4      4.31      0.00 
    1    9    4      1.76      0.00 
    2    9    4      1.49      0.00 
    3    9    4      4.74      0.00 
    4    9    4     -0.44      0.00 
    5    9    4     -0.18      0.00 
    6    9    4      1.07      0.00 
    7    9    4      0.36      0.00 
    8    9    4     -1.24      0.00 
    9    9    4     -1.43      0.00 
   10    9    4     -1.20      0.00 
   11    9    4     -0.11      0.00 
   12    9    4      1.56      0.00 
   13    9    4     -1.22      0.00 
  -20   10    4     -0.31      0.00 
  -19   10    4      0.59      0.00 
  -18   10    4     -0.09      0.00 
  -17   10    4      0.19      0.00 
  -16   10    4     -0.33      0.00 
  -15   10    4      0.93      0.00 
  -14   10    4      0.85      0.00 
  -13   10    4      1.25      0.00 
  -12   10    4      0.95      0.00 
  -11   10    4     -0.36      0.00 
  -10   10    4      0.15      0.00 
   -9   10    4      0.03      0.00 
   -8   10    4      1.16      0.00 
   -7   10    4     -1.71      0.00 
   -6   10    4     -1.26      0.00 
   -5   10    4      0.88      0.00 
   -4   10    4      0.89      0.00 
   -3   10    4      1.82      0.00 
   -2   10    4      1.09      0.00 
   -1   10    4     -3.05      0.00 
    0   10    4      4.34      0.00 
    1   10    4     -1.41      0.00 
    2   10    4      0.41      0.00 
    3   10    4      1.36      0.00 
    4   10    4      0.22      0.00 
    5   10    4      0.88      0.00 
    6   10    4      0.20      0.00 
    7   10    4     -1.31      0.00 
    8   10    4     -0.98      0.00 
    9   10    4     -0.14      0.00 
   10   10    4      0.26      0.00 
   11   10    4      1.33      0.00 
   12   10    4      0.64      0.00 
  -20   11    4      0.27      0.00 
  -19   11    4     -0.20      0.00 
  -18   11    4     -0.53      0.00 
  -17   11    4     -0.88      0.00 
  -16   11    4     -0.40      0.00 
  -15   11    4      0.75      0.00 
  -14   11    4      0.72      0.00 
  -13   11    4      0.11      0.00 
  -12   11    4     -1.07      0.00 
  -11   11    4     -0.78      0.00 
  -10   11    4      0.16      0.00 
   -9   11    4     -0.55      0.00 
   -8   11    4      0.26      0.00 
   -7   11    4     -1.51      0.00 
   -6   11    4     -0.77      0.00 
   -5   11    4      0.56      0.00 
   -4   11    4     -0.64      0.00 
   -3   11    4      2.12      0.00 
   -2   11    4      0.68      0.00 
   -1   11    4     -0.63      0.00 
    0   11    4      0.88      0.00 
    1   11    4     -1.68      0.00 
    2   11    4      0.53      0.00 
    3   11    4     -0.17      0.00 
    4   11    4      1.61      0.00 
    5   11    4      0.57      0.00 
    6   11    4     -1.37      0.00 
    7   11    4     -0.60      0.00 
    8   11    4     -0.40      0.00 
    9   11    4     -0.45      0.00 
   10   11    4      0.67      0.00 
   11   11    4      0.98      0.00 
   12   11    4      0.50      0.00 
  -19   12    4     -1.71      0.00 
  -18   12    4     -0.54      0.00 
  -17   12    4     -0.87      0.00 
  -16   12    4      0.18      0.00 
  -15   12    4      1.29      0.00 
  -14   12    4      0.50      0.00 
  -13   12    4     -0.54      0.00 
  -12   12    4     -1.57      0.00 
  -11   12    4     -0.36      0.00 
  -10   12    4     -0.77      0.00 
   -9   12    4     -1.45      0.00 
   -8   12    4     -0.78      0.00 
   -7   12    4     -0.88      0.00 
   -6   12    4     -0.01      0.00 
   -5   12    4      0.66      0.00 
   -4   12    4      0.02      0.00 
   -3   12    4      2.03      0.00 
   -2   12    4      0.42      0.00 
   -1   12    4      0.03      0.00 
    0   12    4     -2.28      0.00 
    1   12    4     -0.19      0.00 
    2   12    4      0.07      0.00 
    3   12    4     -0.51      0.00 
    4   12    4      1.09      0.00 
    5   12    4     -1.40      0.00 
    6   12    4     -1.78      0.00 
    7   12    4      1.16      0.00 
    8   12    4     -1.37      0.00 
    9   12    4     -1.45      0.00 
   10   12    4      0.81      0.00 
   11   12    4      0.37      0.00 
  -19   13    4     -0.62      0.00 
  -18   13    4      0.58      0.00 
  -17   13    4      0.39      0.00 
  -16   13    4      0.94      0.00 
  -15   13    4      1.32      0.00 
  -14   13    4      0.01      0.00 
  -13   13    4     -0.79      0.00 
  -12   13    4     -1.62      0.00 
  -11   13    4     -0.67      0.00 
  -10   13    4     -2.06      0.00 
   -9   13    4     -2.07      0.00 
   -8   13    4     -0.75      0.00 
   -7   13    4     -0.36      0.00 
   -6   13    4      0.50      0.00 
   -5   13    4      1.43      0.00 
   -4   13    4      0.95      0.00 
   -3   13    4      1.12      0.00 
   -2   13    4      0.04      0.00 
   -1   13    4     -0.30      0.00 
    0   13    4     -2.39      0.00 
    1   13    4      0.81      0.00 
    2   13    4     -1.32      0.00 
    3   13    4     -1.51      0.00 
    4   13    4     -0.63      0.00 
    5   13    4     -1.95      0.00 
    6   13    4      0.34      0.00 
    7   13    4      1.87      0.00 
    8   13    4     -2.41      0.00 
    9   13    4     -1.57      0.00 
   10   13    4      0.22      0.00 
  -19   14    4      1.41      0.00 
  -18   14    4      0.12      0.00 
  -17   14    4      0.50      0.00 
  -16   14    4      0.61      0.00 
  -15   14    4      0.34      0.00 
  -14   14    4     -0.04      0.00 
  -13   14    4     -0.47      0.00 
  -12   14    4     -1.03      0.00 
  -11   14    4     -0.70      0.00 
  -10   14    4     -2.16      0.00 
   -9   14    4     -1.68      0.00 
   -8   14    4      0.16      0.00 
   -7   14    4     -0.44      0.00 
   -6   14    4      0.46      0.00 
   -5   14    4      2.14      0.00 
   -4   14    4      1.61      0.00 
   -3   14    4      0.88      0.00 
   -2   14    4      0.76      0.00 
   -1   14    4      0.10      0.00 
    0   14    4     -1.73      0.00 
    1   14    4     -0.38      0.00 
    2   14    4     -2.77      0.00 
    3   14    4     -1.23      0.00 
    4   14    4     -0.16      0.00 
    5   14    4     -0.77      0.00 
    6   14    4      1.62      0.00 
    7   14    4      0.40      0.00 
    8   14    4     -1.51      0.00 
    9   14    4     -1.24      0.00 
  -18   15    4     -1.39      0.00 
  -17   15    4      0.33      0.00 
  -16   15    4      0.13      0.00 
  -15   15    4      0.08      0.00 
  -14   15    4      0.17      0.00 
  -13   15    4      0.16      0.00 
  -12   15    4     -0.18      0.00 
  -11   15    4     -0.09      0.00 
  -10   15    4     -1.09      0.00 
   -9   15    4     -0.53      0.00 
   -8   15    4      0.60      0.00 
   -7   15    4     -0.76      0.00 
   -6   15    4      0.48      0.00 
   -5   15    4      3.07      0.00 
   -4   15    4      2.31      0.00 
   -3   15    4      0.51      0.00 
   -2   15    4      1.23      0.00 
   -1   15    4     -0.67      0.00 
    0   15    4     -1.45      0.00 
    1   15    4     -0.61      0.00 
    2   15    4     -1.45      0.00 
    3   15    4      0.50      0.00 
    4   15    4     -0.25      0.00 
    5   15    4     -0.65      0.00 
    6   15    4      1.29      0.00 
    7   15    4     -0.18      0.00 
    8   15    4      0.52      0.00 
  -18   16    4     -1.29      0.00 
  -17   16    4      0.09      0.00 
  -16   16    4     -0.23      0.00 
  -15   16    4     -0.10      0.00 
  -14   16    4     -0.50      0.00 
  -13   16    4      0.35      0.00 
  -12   16    4      0.89      0.00 
  -11   16    4      0.71      0.00 
  -10   16    4      0.06      0.00 
   -9   16    4      0.19      0.00 
   -8   16    4      0.62      0.00 
   -7   16    4     -0.18      0.00 
   -6   16    4      0.74      0.00 
   -5   16    4      2.76      0.00 
   -4   16    4      1.20      0.00 
   -3   16    4     -0.73      0.00 
   -2   16    4      1.39      0.00 
   -1   16    4     -0.83      0.00 
    0   16    4      0.67      0.00 
    1   16    4      0.41      0.00 
    2   16    4      0.14      0.00 
    3   16    4      0.23      0.00 
    4   16    4     -1.07      0.00 
    5   16    4      0.10      0.00 
    6   16    4      1.10      0.00 
    7   16    4     -0.05      0.00 
  -17   17    4     -0.95      0.00 
  -16   17    4     -0.11      0.00 
  -15   17    4     -0.94      0.00 
  -14   17    4     -1.01      0.00 
  -13   17    4      0.13      0.00 
  -12   17    4      1.67      0.00 
  -11   17    4      0.34      0.00 
  -10   17    4      0.49      0.00 
   -9   17    4      0.82      0.00 
   -8   17    4      1.04      0.00 
   -7   17    4      0.26      0.00 
   -6   17    4      0.00      0.00 
   -5   17    4      1.22      0.00 
   -4   17    4      0.16      0.00 
   -3   17    4     -0.47      0.00 
   -2   17    4      1.61      0.00 
   -1   17    4      0.02      0.00 
    0   17    4      1.91      0.00 
    1   17    4      0.26      0.00 
    2   17    4      1.12      0.00 
    3   17    4     -0.19      0.00 
    4   17    4     -0.04      0.00 
    5   17    4      0.75      0.00 
    6   17    4      0.38      0.00 
  -16   18    4      0.55      0.00 
  -15   18    4     -1.75      0.00 
  -14   18    4     -1.03      0.00 
  -13   18    4     -0.55      0.00 
  -12   18    4      1.26      0.00 
  -11   18    4      0.13      0.00 
  -10   18    4      1.24      0.00 
   -9   18    4      1.56      0.00 
   -8   18    4      0.62      0.00 
   -7   18    4     -0.24      0.00 
   -6   18    4     -0.46      0.00 
   -5   18    4      0.82      0.00 
   -4   18    4      0.38      0.00 
   -3   18    4     -0.11      0.00 
   -2   18    4      0.80      0.00 
   -1   18    4      0.85      0.00 
    0   18    4      1.78      0.00 
    1   18    4      0.99      0.00 
    2   18    4      2.12      0.00 
    3   18    4      0.00      0.00 
    4   18    4      0.79      0.00 
  -15   19    4     -1.59      0.00 
  -14   19    4     -1.01      0.00 
  -13   19    4     -0.47      0.00 
  -12   19    4      0.69      0.00 
  -11   19    4      1.55      0.00 
  -10   19    4      1.20      0.00 
   -9   19    4      1.01      0.00 
   -8   19    4     -0.33      0.00 
   -7   19    4     -0.09      0.00 
   -6   19    4      0.20      0.00 
   -5   19    4      1.17      0.00 
   -4   19    4      0.44      0.00 
   -3   19    4     -0.31      0.00 
   -2   19    4      0.80      0.00 
   -1   19    4      1.72      0.00 
    0   19    4      1.71      0.00 
    1   19    4      1.66      0.00 
    2   19    4      1.12      0.00 
    3   19    4     -0.06      0.00 
  -14   20    4     -0.78      0.00 
  -13   20    4      0.34      0.00 
  -12   20    4      0.27      0.00 
  -11   20    4      2.54      0.00 
  -10   20    4     -0.30      0.00 
   -9   20    4      0.34      0.00 
   -8   20    4      0.17      0.00 
   -7   20    4      0.50      0.00 
   -6   20    4      0.64      0.00 
   -5   20    4      1.32      0.00 
   -4   20    4     -0.01      0.00 
   -3   20    4      0.06      0.00 
   -2   20    4      1.53      0.00 
   -1   20    4      1.39      0.00 
    0   20    4      1.04      0.00 
    1   20    4      0.43      0.00 
  -12   21    4      0.17      0.00 
  -11   21    4      1.91      0.00 
  -10   21    4     -1.34      0.00 
   -9   21    4      0.15      0.00 
   -8   21    4      0.79      0.00 
   -7   21    4     -0.12      0.00 
   -6   21    4      0.32      0.00 
   -5   21    4      1.26      0.00 
   -4   21    4     -0.54      0.00 
   -3   21    4      0.85      0.00 
   -2   21    4      1.36      0.00 
   -8   22    4      0.55      0.00 
   -7   22    4     -0.71      0.00 
    2  -22    5      0.28      0.00 
    3  -22    5     -0.10      0.00 
    4  -22    5     -0.03      0.00 
    5  -22    5      0.85      0.00 
    6  -22    5      0.61      0.00 
    7  -22    5     -0.72      0.00 
    8  -22    5     -0.22      0.00 
    9  -22    5     -1.75      0.00 
   10  -22    5     -1.09      0.00 
   -1  -21    5     -0.79      0.00 
    0  -21    5     -1.22      0.00 
    1  -21    5     -0.20      0.00 
    2  -21    5      1.52      0.00 
    3  -21    5      0.48      0.00 
    4  -21    5      0.58      0.00 
    5  -21    5      1.58      0.00 
    6  -21    5      0.48      0.00 
    7  -21    5     -0.91      0.00 
    8  -21    5      0.11      0.00 
    9  -21    5     -1.60      0.00 
   10  -21    5     -0.80      0.00 
   11  -21    5      0.70      0.00 
   12  -21    5      0.62      0.00 
   -3  -20    5     -0.20      0.00 
   -2  -20    5      0.09      0.00 
   -1  -20    5     -0.44      0.00 
    0  -20    5     -0.45      0.00 
    1  -20    5      2.30      0.00 
    2  -20    5      0.80      0.00 
    3  -20    5     -0.03      0.00 
    4  -20    5      0.11      0.00 
    5  -20    5      1.53      0.00 
    6  -20    5      0.03      0.00 
    7  -20    5     -0.36      0.00 
    8  -20    5      0.16      0.00 
    9  -20    5     -1.07      0.00 
   10  -20    5     -0.43      0.00 
   11  -20    5      0.26      0.00 
   12  -20    5      1.24      0.00 
   13  -20    5     -1.09      0.00 
   14  -20    5     -0.68      0.00 
   -5  -19    5     -1.18      0.00 
   -4  -19    5     -1.25      0.00 
   -3  -19    5      0.28      0.00 
   -2  -19    5      0.78      0.00 
   -1  -19    5      0.10      0.00 
    0  -19    5     -0.06      0.00 
    1  -19    5      1.44      0.00 
    2  -19    5     -0.81      0.00 
    3  -19    5     -0.30      0.00 
    4  -19    5      0.27      0.00 
    5  -19    5      1.17      0.00 
    6  -19    5     -0.29      0.00 
    7  -19    5     -0.23      0.00 
    8  -19    5     -0.28      0.00 
    9  -19    5     -0.26      0.00 
   10  -19    5      0.55      0.00 
   11  -19    5      0.45      0.00 
   12  -19    5      0.69      0.00 
   13  -19    5     -0.86      0.00 
   14  -19    5     -0.20      0.00 
   15  -19    5     -0.12      0.00 
   -6  -18    5      0.31      0.00 
   -5  -18    5     -1.25      0.00 
   -4  -18    5     -0.11      0.00 
   -3  -18    5      0.48      0.00 
   -2  -18    5      0.79      0.00 
   -1  -18    5     -0.94      0.00 
    0  -18    5     -0.25      0.00 
    1  -18    5      0.27      0.00 
    2  -18    5     -0.18      0.00 
    3  -18    5     -0.41      0.00 
    4  -18    5     -0.14      0.00 
    5  -18    5     -0.25      0.00 
    6  -18    5     -0.25      0.00 
    7  -18    5     -0.21      0.00 
    8  -18    5      0.16      0.00 
    9  -18    5      0.71      0.00 
   10  -18    5      1.44      0.00 
   11  -18    5      0.51      0.00 
   12  -18    5     -0.12      0.00 
   13  -18    5      0.29      0.00 
   14  -18    5     -0.35      0.00 
   15  -18    5     -1.15      0.00 
   16  -18    5      0.16      0.00 
   -8  -17    5     -1.60      0.00 
   -7  -17    5     -0.98      0.00 
   -6  -17    5      2.00      0.00 
   -5  -17    5     -0.77      0.00 
   -4  -17    5      0.27      0.00 
   -3  -17    5     -0.35      0.00 
   -2  -17    5     -0.04      0.00 
   -1  -17    5     -0.87      0.00 
    0  -17    5      0.20      0.00 
    1  -17    5     -0.39      0.00 
    2  -17    5     -0.59      0.00 
    3  -17    5     -1.31      0.00 
    4  -17    5     -0.93      0.00 
    5  -17    5     -0.57      0.00 
    6  -17    5      0.64      0.00 
    7  -17    5      0.31      0.00 
    8  -17    5      0.55      0.00 
    9  -17    5      0.72      0.00 
   10  -17    5      1.89      0.00 
   11  -17    5      0.62      0.00 
   12  -17    5     -0.35      0.00 
   13  -17    5      0.14      0.00 
   14  -17    5     -0.57      0.00 
   15  -17    5     -1.07      0.00 
   16  -17    5      1.03      0.00 
   -9  -16    5      1.56      0.00 
   -8  -16    5      0.10      0.00 
   -7  -16    5      1.38      0.00 
   -6  -16    5      0.82      0.00 
   -5  -16    5     -0.56      0.00 
   -4  -16    5      0.06      0.00 
   -3  -16    5     -0.44      0.00 
   -2  -16    5     -0.97      0.00 
   -1  -16    5     -0.22      0.00 
    0  -16    5     -0.55      0.00 
    1  -16    5     -1.28      0.00 
    2  -16    5     -0.99      0.00 
    3  -16    5     -0.58      0.00 
    4  -16    5     -0.97      0.00 
    5  -16    5      0.43      0.00 
    6  -16    5      0.70      0.00 
    7  -16    5      0.40      0.00 
    8  -16    5      0.43      0.00 
    9  -16    5      1.08      0.00 
   10  -16    5      2.57      0.00 
   11  -16    5      1.02      0.00 
   12  -16    5     -0.21      0.00 
   13  -16    5     -0.17      0.00 
   14  -16    5      0.63      0.00 
   15  -16    5     -0.47      0.00 
   16  -16    5      0.04      0.00 
   17  -16    5     -0.72      0.00 
  -10  -15    5      1.37      0.00 
   -9  -15    5      2.73      0.00 
   -8  -15    5      0.44      0.00 
   -7  -15    5      0.37      0.00 
   -6  -15    5     -0.21      0.00 
   -5  -15    5      1.02      0.00 
   -4  -15    5      0.29      0.00 
   -3  -15    5     -0.45      0.00 
   -2  -15    5     -2.07      0.00 
   -1  -15    5      0.49      0.00 
    0  -15    5     -0.56      0.00 
    1  -15    5     -0.59      0.00 
    2  -15    5      0.10      0.00 
    3  -15    5      0.48      0.00 
    4  -15    5     -0.40      0.00 
    5  -15    5      1.41      0.00 
    6  -15    5     -0.27      0.00 
    7  -15    5      0.35      0.00 
    8  -15    5      1.31      0.00 
    9  -15    5      1.76      0.00 
   10  -15    5      2.31      0.00 
   11  -15    5      1.02      0.00 
   12  -15    5      0.01      0.00 
   13  -15    5     -0.05      0.00 
   14  -15    5      0.67      0.00 
   15  -15    5     -1.15      0.00 
   16  -15    5     -1.31      0.00 
   17  -15    5      0.01      0.00 
  -11  -14    5      1.14      0.00 
  -10  -14    5      1.54      0.00 
   -9  -14    5      1.65      0.00 
   -8  -14    5     -0.31      0.00 
   -7  -14    5      0.20      0.00 
   -6  -14    5      1.90      0.00 
   -5  -14    5      1.58      0.00 
   -4  -14    5     -0.42      0.00 
   -3  -14    5     -0.80      0.00 
   -2  -14    5     -1.18      0.00 
   -1  -14    5      1.78      0.00 
    0  -14    5      0.04      0.00 
    1  -14    5      0.54      0.00 
    2  -14    5      1.58      0.00 
    3  -14    5      1.25      0.00 
    4  -14    5      0.73      0.00 
    5  -14    5      0.47      0.00 
    6  -14    5     -1.55      0.00 
    7  -14    5      1.07      0.00 
    8  -14    5      2.08      0.00 
    9  -14    5      0.29      0.00 
   10  -14    5      0.68      0.00 
   11  -14    5      1.00      0.00 
   12  -14    5      0.86      0.00 
   13  -14    5      0.21      0.00 
   14  -14    5      0.16      0.00 
   15  -14    5     -0.29      0.00 
   16  -14    5     -0.41      0.00 
   17  -14    5      1.19      0.00 
   18  -14    5      0.53      0.00 
  -12  -13    5      0.40      0.00 
  -11  -13    5      0.63      0.00 
  -10  -13    5      0.56      0.00 
   -9  -13    5      1.20      0.00 
   -8  -13    5      0.11      0.00 
   -7  -13    5      0.60      0.00 
   -6  -13    5      2.42      0.00 
   -5  -13    5     -0.64      0.00 
   -4  -13    5     -1.00      0.00 
   -3  -13    5     -0.09      0.00 
   -2  -13    5      1.45      0.00 
   -1  -13    5      1.83      0.00 
    0  -13    5      0.20      0.00 
    1  -13    5      1.92      0.00 
    2  -13    5      2.57      0.00 
    3  -13    5      0.66      0.00 
    4  -13    5      0.79      0.00 
    5  -13    5     -1.65      0.00 
    6  -13    5     -0.42      0.00 
    7  -13    5      2.60      0.00 
    8  -13    5      0.22      0.00 
    9  -13    5     -2.02      0.00 
   10  -13    5      0.45      0.00 
   11  -13    5      2.53      0.00 
   12  -13    5      2.42      0.00 
   13  -13    5      0.37      0.00 
   14  -13    5      0.36      0.00 
   15  -13    5      1.14      0.00 
   16  -13    5     -0.13      0.00 
   17  -13    5      0.75      0.00 
   18  -13    5      0.05      0.00 
  -13  -12    5      0.23      0.00 
  -12  -12    5     -0.97      0.00 
  -11  -12    5     -0.06      0.00 
  -10  -12    5      0.46      0.00 
   -9  -12    5      1.26      0.00 
   -8  -12    5     -0.51      0.00 
   -7  -12    5     -0.93      0.00 
   -6  -12    5      1.07      0.00 
   -5  -12    5     -1.18      0.00 
   -4  -12    5     -0.23      0.00 
   -3  -12    5      1.37      0.00 
   -2  -12    5      3.51      0.00 
   -1  -12    5      0.25      0.00 
    0  -12    5      0.40      0.00 
    1  -12    5      2.64      0.00 
    2  -12    5      1.75      0.00 
    3  -12    5      0.58      0.00 
    4  -12    5      2.05      0.00 
    5  -12    5     -2.07      0.00 
    6  -12    5      2.15      0.00 
    7  -12    5      1.40      0.00 
    8  -12    5     -3.09      0.00 
    9  -12    5     -2.16      0.00 
   10  -12    5      1.38      0.00 
   11  -12    5      3.33      0.00 
   12  -12    5      1.84      0.00 
   13  -12    5     -0.69      0.00 
   14  -12    5      0.47      0.00 
   15  -12    5      1.18      0.00 
   16  -12    5     -0.50      0.00 
   17  -12    5      0.29      0.00 
   18  -12    5      0.03      0.00 
  -13  -11    5     -0.24      0.00 
  -12  -11    5     -0.91      0.00 
  -11  -11    5      0.44      0.00 
  -10  -11    5      0.73      0.00 
   -9  -11    5      0.62      0.00 
   -8  -11    5     -1.20      0.00 
   -7  -11    5     -1.18      0.00 
   -6  -11    5      0.92      0.00 
   -5  -11    5      1.47      0.00 
   -4  -11    5     -0.63      0.00 
   -3  -11    5      2.10      0.00 
   -2  -11    5      3.53      0.00 
   -1  -11    5     -2.19      0.00 
    0  -11    5      0.55      0.00 
    1  -11    5      2.85      0.00 
    2  -11    5      1.14      0.00 
    3  -11    5      3.72      0.00 
    4  -11    5      1.97      0.00 
    5  -11    5     -3.59      0.00 
    6  -11    5      2.13      0.00 
    7  -11    5     -2.28      0.00 
    8  -11    5     -4.09      0.00 
    9  -11    5     -1.89      0.00 
   10  -11    5      0.41      0.00 
   11  -11    5      1.98      0.00 
   12  -11    5      0.20      0.00 
   13  -11    5     -0.93      0.00 
   14  -11    5      1.39      0.00 
   15  -11    5      0.66      0.00 
   16  -11    5     -0.09      0.00 
   17  -11    5     -0.06      0.00 
   18  -11    5     -0.19      0.00 
   19  -11    5     -0.09      0.00 
  -14  -10    5     -0.45      0.00 
  -13  -10    5      0.91      0.00 
  -12  -10    5      0.45      0.00 
  -11  -10    5      0.46      0.00 
  -10  -10    5      1.09      0.00 
   -9  -10    5      0.20      0.00 
   -8  -10    5     -0.46      0.00 
   -7  -10    5      0.35      0.00 
   -6  -10    5      0.57      0.00 
   -5  -10    5      3.46      0.00 
   -4  -10    5     -3.78      0.00 
   -3  -10    5      1.80      0.00 
   -2  -10    5      1.79      0.00 
   -1  -10    5     -4.25      0.00 
    0  -10    5     -0.13      0.00 
    1  -10    5      2.85      0.00 
    2  -10    5      1.57      0.00 
    3  -10    5      6.05      0.00 
    4  -10    5     -2.36      0.00 
    5  -10    5     -4.06      0.00 
    6  -10    5      1.51      0.00 
    7  -10    5     -3.96      0.00 
    8  -10    5     -3.41      0.00 
    9  -10    5     -3.19      0.00 
   10  -10    5     -0.97      0.00 
   11  -10    5      1.20      0.00 
   12  -10    5     -0.27      0.00 
   13  -10    5     -0.30      0.00 
   14  -10    5      1.95      0.00 
   15  -10    5     -0.20      0.00 
   16  -10    5      0.45      0.00 
   17  -10    5     -0.54      0.00 
   18  -10    5     -0.60      0.00 
   19  -10    5     -0.37      0.00 
  -15   -9    5      0.71      0.00 
  -14   -9    5      0.38      0.00 
  -13   -9    5      1.70      0.00 
  -12   -9    5     -0.25      0.00 
  -11   -9    5     -0.48      0.00 
  -10   -9    5      1.47      0.00 
   -9   -9    5     -0.06      0.00 
   -8   -9    5     -0.24      0.00 
   -7   -9    5      0.96      0.00 
   -6   -9    5     -1.27      0.00 
   -5   -9    5      2.05      0.00 
   -4   -9    5     -7.04      0.00 
   -3   -9    5      0.92      0.00 
   -2   -9    5     -0.39      0.00 
   -1   -9    5     -4.67      0.00 
    0   -9    5     -2.13      0.00 
    1   -9    5      3.92      0.00 
    2   -9    5      3.67      0.00 
    3   -9    5      4.40      0.00 
    4   -9    5     -5.33      0.00 
    5   -9    5     -0.19      0.00 
    6   -9    5      1.12      0.00 
    7   -9    5     -3.56      0.00 
    8   -9    5     -3.74      0.00 
    9   -9    5     -4.47      0.00 
   10   -9    5     -1.07      0.00 
   11   -9    5      0.55      0.00 
   12   -9    5     -1.07      0.00 
   13   -9    5      0.28      0.00 
   14   -9    5      2.01      0.00 
   15   -9    5     -0.38      0.00 
   16   -9    5      0.74      0.00 
   17   -9    5     -0.62      0.00 
   18   -9    5     -0.82      0.00 
   19   -9    5     -0.10      0.00 
  -15   -8    5      0.17      0.00 
  -14   -8    5      0.19      0.00 
  -13   -8    5      0.42      0.00 
  -12   -8    5     -1.98      0.00 
  -11   -8    5     -0.41      0.00 
  -10   -8    5      1.11      0.00 
   -9   -8    5     -0.16      0.00 
   -8   -8    5     -1.82      0.00 
   -7   -8    5     -0.10      0.00 
   -6   -8    5     -3.68      0.00 
   -5   -8    5     -1.70      0.00 
   -4   -8    5     -5.52      0.00 
   -3   -8    5     -0.09      0.00 
   -2   -8    5      0.03      0.00 
   -1   -8    5     -3.07      0.00 
    0   -8    5     -4.61      0.00 
    1   -8    5      5.68      0.00 
    2   -8    5      3.33      0.00 
    3   -8    5     -1.40      0.00 
    4   -8    5     -2.09      0.00 
    5   -8    5      4.28      0.00 
    6   -8    5     -0.16      0.00 
    7   -8    5     -2.60      0.00 
    8   -8    5     -4.28      0.00 
    9   -8    5     -3.81      0.00 
   10   -8    5      0.12      0.00 
   11   -8    5     -0.03      0.00 
   12   -8    5     -1.20      0.00 
   13   -8    5      1.88      0.00 
   14   -8    5      1.51      0.00 
   15   -8    5     -0.31      0.00 
   16   -8    5      0.58      0.00 
   17   -8    5     -0.31      0.00 
   18   -8    5     -0.91      0.00 
   19   -8    5      0.02      0.00 
  -16   -7    5      1.59      0.00 
  -15   -7    5     -1.21      0.00 
  -14   -7    5     -0.21      0.00 
  -13   -7    5     -0.38      0.00 
  -12   -7    5     -1.71      0.00 
  -11   -7    5      0.12      0.00 
  -10   -7    5      0.36      0.00 
   -9   -7    5     -0.12      0.00 
   -8   -7    5     -4.17      0.00 
   -7   -7    5     -1.75      0.00 
   -6   -7    5     -4.12      0.00 
   -5   -7    5     -2.43      0.00 
   -4   -7    5      3.15      0.00 
   -3   -7    5     -3.80      0.00 
   -2   -7    5      2.11      0.00 
   -1   -7    5     -4.44      0.00 
    0   -7    5     -7.11      0.00 
    1   -7    5      4.25      0.00 
    2   -7    5     -2.23      0.00 
    3   -7    5     -4.23      0.00 
    4   -7    5      6.05      0.00 
    5   -7    5      3.41      0.00 
    6   -7    5     -1.40      0.00 
    7   -7    5     -0.22      0.00 
    8   -7    5     -1.91      0.00 
    9   -7    5     -0.24      0.00 
   10   -7    5      2.09      0.00 
   11   -7    5     -0.63      0.00 
   12   -7    5     -1.05      0.00 
   13   -7    5      1.93      0.00 
   14   -7    5     -0.43      0.00 
   15   -7    5     -0.14      0.00 
   16   -7    5      0.34      0.00 
   17   -7    5     -0.54      0.00 
   18   -7    5     -1.42      0.00 
   19   -7    5     -0.13      0.00 
  -17   -6    5      0.18      0.00 
  -16   -6    5      0.53      0.00 
  -15   -6    5     -0.93      0.00 
  -14   -6    5      0.49      0.00 
  -13   -6    5     -0.21      0.00 
  -12   -6    5     -0.73      0.00 
  -11   -6    5     -0.01      0.00 
  -10   -6    5      0.73      0.00 
   -9   -6    5     -0.97      0.00 
   -8   -6    5     -4.85      0.00 
   -7   -6    5     -1.31      0.00 
   -6   -6    5     -0.12      0.00 
   -5   -6    5      1.50      0.00 
   -4   -6    5      9.18      0.00 
   -3   -6    5    -13.90      0.00 
   -2   -6    5      3.33      0.00 
   -1   -6    5     -5.84      0.00 
    0   -6    5     -4.61      0.00 
    1   -6    5     -3.09      0.00 
    2   -6    5    -10.86      0.00 
    3   -6    5     -0.90      0.00 
    4   -6    5      9.68      0.00 
    5   -6    5     -1.90      0.00 
    6   -6    5      2.12      0.00 
    7   -6    5      5.19      0.00 
    8   -6    5      2.60      0.00 
    9   -6    5      2.92      0.00 
   10   -6    5      1.39      0.00 
   11   -6    5     -2.46      0.00 
   12   -6    5     -0.82      0.00 
   13   -6    5      0.53      0.00 
   14   -6    5     -1.03      0.00 
   15   -6    5      0.33      0.00 
   16   -6    5     -0.37      0.00 
   17   -6    5     -1.18      0.00 
   18   -6    5     -0.99      0.00 
   19   -6    5      0.63      0.00 
  -17   -5    5      0.00      0.00 
  -16   -5    5      1.17      0.00 
  -15   -5    5      0.45      0.00 
  -14   -5    5      0.17      0.00 
  -13   -5    5     -0.37      0.00 
  -12   -5    5     -0.42      0.00 
  -11   -5    5      0.08      0.00 
  -10   -5    5      0.68      0.00 
   -9   -5    5     -2.22      0.00 
   -8   -5    5     -1.67      0.00 
   -7   -5    5      1.67      0.00 
   -6   -5    5      3.99      0.00 
   -5   -5    5      3.09      0.00 
   -4   -5    5      3.66      0.00 
   -3   -5    5    -17.97      0.00 
   -2   -5    5      7.01      0.00 
   -1   -5    5      0.98      0.00 
    0   -5    5     -4.63      0.00 
    1   -5    5    -22.02      0.00 
    2   -5    5    -16.05      0.00 
    3   -5    5     10.58      0.00 
    4   -5    5     10.39      0.00 
    5   -5    5      0.11      0.00 
    6   -5    5      9.78      0.00 
    7   -5    5      8.63      0.00 
    8   -5    5      4.18      0.00 
    9   -5    5      2.82      0.00 
   10   -5    5     -0.41      0.00 
   11   -5    5     -1.84      0.00 
   12   -5    5      1.40      0.00 
   13   -5    5     -0.58      0.00 
   14   -5    5     -0.51      0.00 
   15   -5    5     -0.04      0.00 
   16   -5    5     -0.63      0.00 
   17   -5    5     -0.46      0.00 
   18   -5    5      0.53      0.00 
   19   -5    5      0.88      0.00 
  -17   -4    5      0.59      0.00 
  -16   -4    5      1.94      0.00 
  -15   -4    5      0.52      0.00 
  -14   -4    5     -0.66      0.00 
  -13   -4    5     -0.27      0.00 
  -12   -4    5     -1.30      0.00 
  -11   -4    5     -0.33      0.00 
  -10   -4    5     -0.60      0.00 
   -9   -4    5     -0.09      0.00 
   -8   -4    5      2.79      0.00 
   -7   -4    5      1.66      0.00 
   -6   -4    5      3.15      0.00 
   -5   -4    5      1.00      0.00 
   -4   -4    5     -3.54      0.00 
   -3   -4    5     -3.37      0.00 
   -2   -4    5      5.46      0.00 
   -1   -4    5     10.90      0.00 
    0   -4    5    -16.46      0.00 
    1   -4    5    -35.13      0.00 
    2   -4    5      3.16      0.00 
    3   -4    5     32.00      0.00 
    4   -4    5     11.22      0.00 
    5   -4    5      5.31      0.00 
    6   -4    5      9.19      0.00 
    7   -4    5      6.14      0.00 
    8   -4    5      3.58      0.00 
    9   -4    5      2.40      0.00 
   10   -4    5      0.50      0.00 
   11   -4    5      0.74      0.00 
   12   -4    5      1.57      0.00 
   13   -4    5     -2.30      0.00 
   14   -4    5     -0.39      0.00 
   15   -4    5      0.45      0.00 
   16   -4    5     -0.05      0.00 
   17   -4    5      0.34      0.00 
   18   -4    5      0.60      0.00 
  -18   -3    5      1.00      0.00 
  -17   -3    5      0.97      0.00 
  -16   -3    5      1.67      0.00 
  -15   -3    5      0.80      0.00 
  -14   -3    5     -0.25      0.00 
  -13   -3    5     -0.88      0.00 
  -12   -3    5     -2.61      0.00 
  -11   -3    5     -0.04      0.00 
  -10   -3    5     -0.01      0.00 
   -9   -3    5      3.87      0.00 
   -8   -3    5      1.56      0.00 
   -7   -3    5     -2.68      0.00 
   -6   -3    5      3.00      0.00 
   -5   -3    5      1.60      0.00 
   -4   -3    5     -1.35      0.00 
   -3   -3    5     15.24      0.00 
   -2   -3    5     -8.92      0.00 
   -1   -3    5     24.19      0.00 
    0   -3    5    -22.45      0.00 
    1   -3    5    -17.44      0.00 
    2   -3    5     38.52      0.00 
    3   -3    5     39.08      0.00 
    4   -3    5      1.91      0.00 
    5   -3    5      1.17      0.00 
    6   -3    5      1.72      0.00 
    7   -3    5      4.46      0.00 
    8   -3    5      3.79      0.00 
    9   -3    5      1.95      0.00 
   10   -3    5      1.18      0.00 
   11   -3    5      0.46      0.00 
   12   -3    5     -0.87      0.00 
   13   -3    5     -2.10      0.00 
   14   -3    5      0.77      0.00 
   15   -3    5      1.68      0.00 
   16   -3    5     -0.49      0.00 
   17   -3    5      0.46      0.00 
   18   -3    5      0.18      0.00 
  -18   -2    5      1.04      0.00 
  -17   -2    5      1.30      0.00 
  -16   -2    5      1.40      0.00 
  -15   -2    5      1.33      0.00 
  -14   -2    5      0.14      0.00 
  -13   -2    5     -1.61      0.00 
  -12   -2    5     -1.10      0.00 
  -11   -2    5      0.96      0.00 
  -10   -2    5      0.40      0.00 
   -9   -2    5      3.65      0.00 
   -8   -2    5     -3.48      0.00 
   -7   -2    5     -3.00      0.00 
   -6   -2    5      9.18      0.00 
   -5   -2    5      3.17      0.00 
   -4   -2    5      3.07      0.00 
   -3   -2    5     13.24      0.00 
   -2   -2    5    -20.22      0.00 
   -1   -2    5     44.61      0.00 
    0   -2    5     -9.34      0.00 
    1   -2    5     11.31      0.00 
    2   -2    5     48.99      0.00 
    3   -2    5     20.28      0.00 
    4   -2    5     -9.45      0.00 
    5   -2    5     -4.06      0.00 
    6   -2    5      0.84      0.00 
    7   -2    5      5.63      0.00 
    8   -2    5      2.52      0.00 
    9   -2    5      0.11      0.00 
   10   -2    5      0.62      0.00 
   11   -2    5      0.04      0.00 
   12   -2    5     -0.62      0.00 
   13   -2    5     -0.09      0.00 
   14   -2    5      1.77      0.00 
   15   -2    5      1.68      0.00 
   16   -2    5     -0.43      0.00 
   17   -2    5      1.17      0.00 
   18   -2    5      0.40      0.00 
  -19   -1    5     -0.14      0.00 
  -18   -1    5      1.29      0.00 
  -17   -1    5      0.43      0.00 
  -16   -1    5      0.48      0.00 
  -15   -1    5      1.04      0.00 
  -14   -1    5      0.50      0.00 
  -13   -1    5     -0.82      0.00 
  -12   -1    5      1.21      0.00 
  -11   -1    5     -0.96      0.00 
  -10   -1    5     -0.97      0.00 
   -9   -1    5      1.52      0.00 
   -8   -1    5     -3.86      0.00 
   -7   -1    5      2.12      0.00 
   -6   -1    5     12.37      0.00 
   -5   -1    5     -4.87      0.00 
   -4   -1    5     -2.77      0.00 
   -3   -1    5     -3.44      0.00 
   -2   -1    5     -2.56      0.00 
   -1   -1    5     59.23      0.00 
    0   -1    5      8.57      0.00 
    1   -1    5     12.88      0.00 
    2   -1    5     29.72      0.00 
    3   -1    5      4.21      0.00 
    4   -1    5     -7.65      0.00 
    5   -1    5     -3.34      0.00 
    6   -1    5      4.35      0.00 
    7   -1    5      3.97      0.00 
    8   -1    5     -0.27      0.00 
    9   -1    5     -0.51      0.00 
   10   -1    5      1.41      0.00 
   11   -1    5      1.43      0.00 
   12   -1    5      0.10      0.00 
   13   -1    5     -0.33      0.00 
   14   -1    5      1.63      0.00 
   15   -1    5      1.65      0.00 
   16   -1    5      0.46      0.00 
   17   -1    5      0.97      0.00 
   18   -1    5      0.05      0.00 
  -19    0    5      0.17      0.00 
  -18    0    5      0.48      0.00 
  -17    0    5     -1.55      0.00 
  -16    0    5     -0.25      0.00 
  -15    0    5      1.20      0.00 
  -14    0    5      0.22      0.00 
  -13    0    5     -0.10      0.00 
  -12    0    5      1.15      0.00 
  -11    0    5     -3.05      0.00 
  -10    0    5     -0.45      0.00 
   -9    0    5      0.99      0.00 
   -8    0    5     -0.44      0.00 
   -7    0    5      3.45      0.00 
   -6    0    5      3.38      0.00 
   -5    0    5    -15.65      0.00 
   -4    0    5     -7.06      0.00 
   -3    0    5     -2.19      0.00 
   -2    0    5     28.00      0.00 
   -1    0    5     38.07      0.00 
    0    0    5      8.82      0.00 
    1    0    5    -10.87      0.00 
    2    0    5     15.60      0.00 
    3    0    5      7.52      0.00 
    4    0    5     -2.55      0.00 
    5    0    5     -4.04      0.00 
    6    0    5      3.87      0.00 
    7    0    5      0.74      0.00 
    8    0    5     -1.12      0.00 
    9    0    5      0.42      0.00 
   10    0    5      1.31      0.00 
   11    0    5      0.70      0.00 
   12    0    5     -1.60      0.00 
   13    0    5     -1.12      0.00 
   14    0    5      1.39      0.00 
   15    0    5      1.89      0.00 
   16    0    5     -0.15      0.00 
   17    0    5      0.27      0.00 
  -19    1    5      0.05      0.00 
  -18    1    5     -0.49      0.00 
  -17    1    5     -2.10      0.00 
  -16    1    5      0.07      0.00 
  -15    1    5      1.06      0.00 
  -14    1    5     -1.36      0.00 
  -13    1    5      0.98      0.00 
  -12    1    5      1.00      0.00 
  -11    1    5     -1.40      0.00 
  -10    1    5      1.10      0.00 
   -9    1    5      0.32      0.00 
   -8    1    5      1.69      0.00 
   -7    1    5     -0.52      0.00 
   -6    1    5     -6.80      0.00 
   -5    1    5     -9.37      0.00 
   -4    1    5     -3.86      0.00 
   -3    1    5      3.83      0.00 
   -2    1    5     14.75      0.00 
   -1    1    5     -9.71      0.00 
    0    1    5      5.47      0.00 
    1    1    5    -19.26      0.00 
    2    1    5     18.12      0.00 
    3    1    5     11.11      0.00 
    4    1    5     -7.46      0.00 
    5    1    5     -6.87      0.00 
    6    1    5      2.14      0.00 
    7    1    5      0.54      0.00 
    8    1    5     -1.23      0.00 
    9    1    5      0.00      0.00 
   10    1    5     -0.67      0.00 
   11    1    5     -0.68      0.00 
   12    1    5     -1.90      0.00 
   13    1    5     -0.11      0.00 
   14    1    5      0.89      0.00 
   15    1    5      1.86      0.00 
   16    1    5     -0.97      0.00 
   17    1    5      0.54      0.00 
  -19    2    5      0.16      0.00 
  -18    2    5     -0.56      0.00 
  -17    2    5     -1.49      0.00 
  -16    2    5      0.21      0.00 
  -15    2    5     -0.25      0.00 
  -14    2    5     -1.69      0.00 
  -13    2    5      2.91      0.00 
  -12    2    5      1.15      0.00 
  -11    2    5      0.99      0.00 
  -10    2    5      0.50      0.00 
   -9    2    5     -1.28      0.00 
   -8    2    5      1.82      0.00 
   -7    2    5     -3.67      0.00 
   -6    2    5     -8.78      0.00 
   -5    2    5      1.89      0.00 
   -4    2    5    -14.97      0.00 
   -3    2    5    -13.37      0.00 
   -2    2    5    -23.26      0.00 
   -1    2    5    -18.68      0.00 
    0    2    5     17.08      0.00 
    1    2    5     -9.44      0.00 
    2    2    5     10.89      0.00 
    3    2    5      3.39      0.00 
    4    2    5    -13.63      0.00 
    5    2    5     -5.79      0.00 
    6    2    5      2.52      0.00 
    7    2    5      1.16      0.00 
    8    2    5     -2.63      0.00 
    9    2    5     -0.47      0.00 
   10    2    5     -0.95      0.00 
   11    2    5     -0.24      0.00 
   12    2    5     -1.04      0.00 
   13    2    5      0.79      0.00 
   14    2    5      0.17      0.00 
   15    2    5      1.51      0.00 
   16    2    5     -1.18      0.00 
   17    2    5      0.40      0.00 
  -20    3    5      0.95      0.00 
  -19    3    5      0.20      0.00 
  -18    3    5     -0.91      0.00 
  -17    3    5     -0.88      0.00 
  -16    3    5     -0.09      0.00 
  -15    3    5     -1.33      0.00 
  -14    3    5     -0.35      0.00 
  -13    3    5      3.02      0.00 
  -12    3    5      0.29      0.00 
  -11    3    5      1.40      0.00 
  -10    3    5     -1.80      0.00 
   -9    3    5     -2.77      0.00 
   -8    3    5      1.39      0.00 
   -7    3    5     -4.97      0.00 
   -6    3    5     -9.08      0.00 
   -5    3    5      0.59      0.00 
   -4    3    5    -28.28      0.00 
   -3    3    5    -25.49      0.00 
   -2    3    5    -23.12      0.00 
   -1    3    5      8.67      0.00 
    0    3    5     13.74      0.00 
    1    3    5     -9.26      0.00 
    2    3    5     -5.37      0.00 
    3    3    5     -0.96      0.00 
    4    3    5    -12.18      0.00 
    5    3    5     -3.57      0.00 
    6    3    5      2.64      0.00 
    7    3    5     -0.51      0.00 
    8    3    5     -3.54      0.00 
    9    3    5     -0.31      0.00 
   10    3    5     -0.54      0.00 
   11    3    5     -0.51      0.00 
   12    3    5     -0.93      0.00 
   13    3    5      1.35      0.00 
   14    3    5     -0.77      0.00 
   15    3    5      0.37      0.00 
   16    3    5     -1.26      0.00 
  -20    4    5      1.32      0.00 
  -19    4    5     -0.63      0.00 
  -18    4    5     -1.21      0.00 
  -17    4    5      0.27      0.00 
  -16    4    5     -0.09      0.00 
  -15    4    5     -1.42      0.00 
  -14    4    5      0.52      0.00 
  -13    4    5      1.49      0.00 
  -12    4    5      0.10      0.00 
  -11    4    5      0.62      0.00 
  -10    4    5     -3.42      0.00 
   -9    4    5     -2.52      0.00 
   -8    4    5      1.36      0.00 
   -7    4    5     -6.32      0.00 
   -6    4    5     -9.51      0.00 
   -5    4    5     -0.87      0.00 
   -4    4    5    -19.23      0.00 
   -3    4    5    -18.99      0.00 
   -2    4    5     -0.59      0.00 
   -1    4    5     14.44      0.00 
    0    4    5     -6.87      0.00 
    1    4    5     -9.83      0.00 
    2    4    5     -8.50      0.00 
    3    4    5      0.74      0.00 
    4    4    5     -9.16      0.00 
    5    4    5     -3.97      0.00 
    6    4    5      1.01      0.00 
    7    4    5     -3.63      0.00 
    8    4    5     -3.07      0.00 
    9    4    5     -0.57      0.00 
   10    4    5     -0.35      0.00 
   11    4    5     -0.31      0.00 
   12    4    5      0.11      0.00 
   13    4    5      1.29      0.00 
   14    4    5     -2.07      0.00 
   15    4    5     -0.46      0.00 
   16    4    5     -0.63      0.00 
  -20    5    5      0.96      0.00 
  -19    5    5     -1.09      0.00 
  -18    5    5     -0.16      0.00 
  -17    5    5      1.58      0.00 
  -16    5    5     -0.21      0.00 
  -15    5    5     -1.29      0.00 
  -14    5    5      0.48      0.00 
  -13    5    5      0.76      0.00 
  -12    5    5      0.98      0.00 
  -11    5    5     -0.95      0.00 
  -10    5    5     -3.29      0.00 
   -9    5    5     -1.39      0.00 
   -8    5    5      0.22      0.00 
   -7    5    5     -7.88      0.00 
   -6    5    5     -6.47      0.00 
   -5    5    5      5.52      0.00 
   -4    5    5     -1.93      0.00 
   -3    5    5    -12.72      0.00 
   -2    5    5      9.59      0.00 
   -1    5    5      0.30      0.00 
    0    5    5    -13.29      0.00 
    1    5    5     -2.31      0.00 
    2    5    5     -3.16      0.00 
    3    5    5      0.69      0.00 
    4    5    5     -8.18      0.00 
    5    5    5     -5.39      0.00 
    6    5    5     -0.71      0.00 
    7    5    5     -3.81      0.00 
    8    5    5     -0.23      0.00 
    9    5    5      0.57      0.00 
   10    5    5      0.39      0.00 
   11    5    5      0.95      0.00 
   12    5    5      0.82      0.00 
   13    5    5     -0.14      0.00 
   14    5    5     -2.06      0.00 
   15    5    5     -0.34      0.00 
  -20    6    5     -0.05      0.00 
  -19    6    5     -0.28      0.00 
  -18    6    5      0.54      0.00 
  -17    6    5      1.20      0.00 
  -16    6    5     -1.33      0.00 
  -15    6    5     -1.06      0.00 
  -14    6    5      0.24      0.00 
  -13    6    5      0.91      0.00 
  -12    6    5      0.91      0.00 
  -11    6    5     -2.52      0.00 
  -10    6    5     -1.97      0.00 
   -9    6    5     -1.21      0.00 
   -8    6    5     -1.42      0.00 
   -7    6    5     -6.16      0.00 
   -6    6    5      0.58      0.00 
   -5    6    5     13.06      0.00 
   -4    6    5      5.84      0.00 
   -3    6    5    -11.12      0.00 
   -2    6    5      6.81      0.00 
   -1    6    5     -7.81      0.00 
    0    6    5     -4.61      0.00 
    1    6    5      3.57      0.00 
    2    6    5      0.77      0.00 
    3    6    5     -1.31      0.00 
    4    6    5     -7.70      0.00 
    5    6    5     -3.87      0.00 
    6    6    5      1.77      0.00 
    7    6    5     -0.09      0.00 
    8    6    5      2.03      0.00 
    9    6    5      1.01      0.00 
   10    6    5     -0.20      0.00 
   11    6    5      1.69      0.00 
   12    6    5      0.74      0.00 
   13    6    5     -0.55      0.00 
   14    6    5     -0.31      0.00 
   15    6    5     -0.08      0.00 
  -20    7    5     -1.39      0.00 
  -19    7    5      0.40      0.00 
  -18    7    5     -0.37      0.00 
  -17    7    5     -0.16      0.00 
  -16    7    5     -1.46      0.00 
  -15    7    5      0.15      0.00 
  -14    7    5      0.06      0.00 
  -13    7    5      1.10      0.00 
  -12    7    5     -0.01      0.00 
  -11    7    5     -2.23      0.00 
  -10    7    5     -0.25      0.00 
   -9    7    5     -0.36      0.00 
   -8    7    5      0.03      0.00 
   -7    7    5     -0.50      0.00 
   -6    7    5      5.81      0.00 
   -5    7    5     12.96      0.00 
   -4    7    5      1.93      0.00 
   -3    7    5     -9.78      0.00 
   -2    7    5      1.40      0.00 
   -1    7    5     -3.37      0.00 
    0    7    5      4.30      0.00 
    1    7    5      3.22      0.00 
    2    7    5      1.88      0.00 
    3    7    5     -2.87      0.00 
    4    7    5     -3.73      0.00 
    5    7    5      1.55      0.00 
    6    7    5      4.31      0.00 
    7    7    5      0.55      0.00 
    8    7    5      0.90      0.00 
    9    7    5      0.63      0.00 
   10    7    5      0.07      0.00 
   11    7    5      2.52      0.00 
   12    7    5      0.58      0.00 
   13    7    5      0.32      0.00 
   14    7    5      1.30      0.00 
  -20    8    5     -1.45      0.00 
  -19    8    5      0.34      0.00 
  -18    8    5     -0.45      0.00 
  -17    8    5     -0.31      0.00 
  -16    8    5      0.19      0.00 
  -15    8    5      0.78      0.00 
  -14    8    5     -0.41      0.00 
  -13    8    5      0.62      0.00 
  -12    8    5     -0.74      0.00 
  -11    8    5     -0.50      0.00 
  -10    8    5      1.23      0.00 
   -9    8    5      1.90      0.00 
   -8    8    5      2.25      0.00 
   -7    8    5      2.04      0.00 
   -6    8    5      4.28      0.00 
   -5    8    5      6.46      0.00 
   -4    8    5     -2.07      0.00 
   -3    8    5     -3.11      0.00 
   -2    8    5     -0.06      0.00 
   -1    8    5      3.95      0.00 
    0    8    5      3.47      0.00 
    1    8    5      0.27      0.00 
    2    8    5      3.09      0.00 
    3    8    5     -1.00      0.00 
    4    8    5      1.53      0.00 
    5    8    5      3.22      0.00 
    6    8    5      1.53      0.00 
    7    8    5     -0.35      0.00 
    8    8    5      0.94      0.00 
    9    8    5      1.50      0.00 
   10    8    5      0.86      0.00 
   11    8    5      1.08      0.00 
   12    8    5     -0.77      0.00 
   13    8    5      1.17      0.00 
   14    8    5      2.22      0.00 
  -20    9    5     -0.15      0.00 
  -19    9    5     -0.03      0.00 
  -18    9    5      0.40      0.00 
  -17    9    5     -0.26      0.00 
  -16    9    5      0.87      0.00 
  -15    9    5     -0.12      0.00 
  -14    9    5     -0.91      0.00 
  -13    9    5     -0.28      0.00 
  -12    9    5     -0.32      0.00 
  -11    9    5      1.63      0.00 
  -10    9    5      1.95      0.00 
   -9    9    5      3.06      0.00 
   -8    9    5      2.00      0.00 
   -7    9    5      1.17      0.00 
   -6    9    5      2.43      0.00 
   -5    9    5      2.70      0.00 
   -4    9    5      0.83      0.00 
   -3    9    5      2.32      0.00 
   -2    9    5     -2.32      0.00 
   -1    9    5      4.39      0.00 
    0    9    5     -1.19      0.00 
    1    9    5      1.45      0.00 
    2    9    5      3.87      0.00 
    3    9    5      0.87      0.00 
    4    9    5      1.90      0.00 
    5    9    5      0.46      0.00 
    6    9    5     -0.67      0.00 
    7    9    5      1.12      0.00 
    8    9    5      0.89      0.00 
    9    9    5      0.61      0.00 
   10    9    5     -0.45      0.00 
   11    9    5     -1.39      0.00 
   12    9    5     -0.97      0.00 
   13    9    5      1.93      0.00 
  -20   10    5      0.19      0.00 
  -19   10    5     -0.20      0.00 
  -18   10    5      0.28      0.00 
  -17   10    5     -0.30      0.00 
  -16   10    5      0.60      0.00 
  -15   10    5     -0.46      0.00 
  -14   10    5     -0.67      0.00 
  -13   10    5     -0.07      0.00 
  -12   10    5      1.25      0.00 
  -11   10    5      2.68      0.00 
  -10   10    5      1.30      0.00 
   -9   10    5      2.81      0.00 
   -8   10    5      1.81      0.00 
   -7   10    5      1.22      0.00 
   -6   10    5      2.18      0.00 
   -5   10    5      0.75      0.00 
   -4   10    5      3.00      0.00 
   -3   10    5      0.34      0.00 
   -2   10    5     -4.12      0.00 
   -1   10    5      1.99      0.00 
    0   10    5     -1.38      0.00 
    1   10    5      2.65      0.00 
    2   10    5      1.36      0.00 
    3   10    5      1.19      0.00 
    4   10    5      0.12      0.00 
    5   10    5     -1.20      0.00 
    6   10    5     -0.21      0.00 
    7   10    5      0.92      0.00 
    8   10    5     -0.86      0.00 
    9   10    5      0.02      0.00 
   10   10    5     -0.67      0.00 
   11   10    5     -0.89      0.00 
   12   10    5      0.03      0.00 
  -20   11    5      0.12      0.00 
  -19   11    5      0.61      0.00 
  -18   11    5     -0.29      0.00 
  -17   11    5      0.10      0.00 
  -16   11    5      0.48      0.00 
  -15   11    5     -0.42      0.00 
  -14   11    5     -0.24      0.00 
  -13   11    5      0.35      0.00 
  -12   11    5      1.65      0.00 
  -11   11    5      1.82      0.00 
  -10   11    5      0.62      0.00 
   -9   11    5      2.60      0.00 
   -8   11    5      2.05      0.00 
   -7   11    5      0.70      0.00 
   -6   11    5      0.47      0.00 
   -5   11    5     -0.94      0.00 
   -4   11    5      2.01      0.00 
   -3   11    5     -2.39      0.00 
   -2   11    5     -2.91      0.00 
   -1   11    5     -0.08      0.00 
    0   11    5      0.40      0.00 
    1   11    5      0.76      0.00 
    2   11    5     -0.56      0.00 
    3   11    5      1.42      0.00 
    4   11    5     -0.68      0.00 
    5   11    5     -0.87      0.00 
    6   11    5      0.64      0.00 
    7   11    5     -0.98      0.00 
    8   11    5     -0.64      0.00 
    9   11    5      1.45      0.00 
   10   11    5     -0.07      0.00 
   11   11    5      0.38      0.00 
  -19   12    5      0.55      0.00 
  -18   12    5     -1.32      0.00 
  -17   12    5     -0.24      0.00 
  -16   12    5      0.13      0.00 
  -15   12    5     -0.78      0.00 
  -14   12    5     -0.02      0.00 
  -13   12    5      0.11      0.00 
  -12   12    5      1.25      0.00 
  -11   12    5      0.92      0.00 
  -10   12    5      0.61      0.00 
   -9   12    5      1.91      0.00 
   -8   12    5      1.36      0.00 
   -7   12    5     -0.14      0.00 
   -6   12    5     -0.49      0.00 
   -5   12    5     -1.28      0.00 
   -4   12    5      0.22      0.00 
   -3   12    5     -2.14      0.00 
   -2   12    5     -1.30      0.00 
   -1   12    5     -1.10      0.00 
    0   12    5      1.02      0.00 
    1   12    5     -1.60      0.00 
    2   12    5     -0.65      0.00 
    3   12    5      1.54      0.00 
    4   12    5      0.08      0.00 
    5   12    5      0.15      0.00 
    6   12    5      0.11      0.00 
    7   12    5     -2.83      0.00 
    8   12    5      0.51      0.00 
    9   12    5      1.66      0.00 
   10   12    5     -0.26      0.00 
   11   12    5      0.93      0.00 
  -19   13    5     -1.35      0.00 
  -18   13    5     -1.55      0.00 
  -17   13    5     -0.07      0.00 
  -16   13    5      0.34      0.00 
  -15   13    5     -0.11      0.00 
  -14   13    5      0.39      0.00 
  -13   13    5      0.15      0.00 
  -12   13    5      1.00      0.00 
  -11   13    5      0.11      0.00 
  -10   13    5      0.01      0.00 
   -9   13    5      0.81      0.00 
   -8   13    5      0.27      0.00 
   -7   13    5     -0.15      0.00 
   -6   13    5     -0.15      0.00 
   -5   13    5     -1.10      0.00 
   -4   13    5     -0.29      0.00 
   -3   13    5     -0.43      0.00 
   -2   13    5     -1.08      0.00 
   -1   13    5     -2.14      0.00 
    0   13    5     -0.34      0.00 
    1   13    5     -2.16      0.00 
    2   13    5      0.51      0.00 
    3   13    5      1.45      0.00 
    4   13    5     -0.41      0.00 
    5   13    5     -0.56      0.00 
    6   13    5     -1.52      0.00 
    7   13    5     -2.62      0.00 
    8   13    5      0.79      0.00 
    9   13    5      1.05      0.00 
   10   13    5     -0.09      0.00 
  -19   14    5     -1.78      0.00 
  -18   14    5      0.37      0.00 
  -17   14    5      0.82      0.00 
  -16   14    5      0.87      0.00 
  -15   14    5      0.70      0.00 
  -14   14    5      0.46      0.00 
  -13   14    5      0.16      0.00 
  -12   14    5      0.46      0.00 
  -11   14    5     -0.81      0.00 
  -10   14    5     -0.91      0.00 
   -9   14    5     -0.43      0.00 
   -8   14    5     -0.94      0.00 
   -7   14    5      0.17      0.00 
   -6   14    5      0.65      0.00 
   -5   14    5     -0.60      0.00 
   -4   14    5     -0.33      0.00 
   -3   14    5     -0.17      0.00 
   -2   14    5     -2.04      0.00 
   -1   14    5     -2.17      0.00 
    0   14    5     -0.52      0.00 
    1   14    5     -1.10      0.00 
    2   14    5      0.25      0.00 
    3   14    5     -1.12      0.00 
    4   14    5     -1.92      0.00 
    5   14    5     -0.01      0.00 
    6   14    5     -1.19      0.00 
    7   14    5     -0.78      0.00 
    8   14    5     -0.41      0.00 
    9   14    5      0.76      0.00 
  -18   15    5      1.47      0.00 
  -17   15    5      0.55      0.00 
  -16   15    5      0.87      0.00 
  -15   15    5      0.34      0.00 
  -14   15    5      0.78      0.00 
  -13   15    5      0.34      0.00 
  -12   15    5      0.15      0.00 
  -11   15    5     -1.34      0.00 
  -10   15    5     -1.64      0.00 
   -9   15    5     -1.38      0.00 
   -8   15    5     -1.20      0.00 
   -7   15    5      0.46      0.00 
   -6   15    5      0.81      0.00 
   -5   15    5     -0.51      0.00 
   -4   15    5     -0.66      0.00 
   -3   15    5      0.22      0.00 
   -2   15    5     -1.40      0.00 
   -1   15    5     -0.37      0.00 
    0   15    5     -1.10      0.00 
    1   15    5     -1.99      0.00 
    2   15    5     -1.76      0.00 
    3   15    5     -2.39      0.00 
    4   15    5     -0.16      0.00 
    5   15    5      1.30      0.00 
    6   15    5     -1.26      0.00 
    7   15    5     -0.47      0.00 
    8   15    5     -1.40      0.00 
  -18   16    5      0.54      0.00 
  -17   16    5      0.35      0.00 
  -16   16    5      0.50      0.00 
  -15   16    5      0.07      0.00 
  -14   16    5      1.48      0.00 
  -13   16    5      0.66      0.00 
  -12   16    5     -0.23      0.00 
  -11   16    5     -0.97      0.00 
  -10   16    5     -1.18      0.00 
   -9   16    5     -0.98      0.00 
   -8   16    5     -0.77      0.00 
   -7   16    5      0.03      0.00 
   -6   16    5      0.68      0.00 
   -5   16    5      0.33      0.00 
   -4   16    5     -0.22      0.00 
   -3   16    5      0.68      0.00 
   -2   16    5     -0.98      0.00 
   -1   16    5     -0.21      0.00 
    0   16    5     -2.95      0.00 
    1   16    5     -1.94      0.00 
    2   16    5     -1.84      0.00 
    3   16    5     -0.84      0.00 
    4   16    5      0.83      0.00 
    5   16    5     -0.28      0.00 
    6   16    5     -1.74      0.00 
  -17   17    5      0.99      0.00 
  -16   17    5     -0.54      0.00 
  -15   17    5      0.49      0.00 
  -14   17    5      1.18      0.00 
  -13   17    5      0.96      0.00 
  -12   17    5     -0.10      0.00 
  -11   17    5      0.55      0.00 
  -10   17    5     -0.43      0.00 
   -9   17    5     -0.90      0.00 
   -8   17    5     -0.52      0.00 
   -7   17    5      0.13      0.00 
   -6   17    5      1.40      0.00 
   -5   17    5      0.86      0.00 
   -4   17    5     -1.10      0.00 
   -3   17    5     -0.48      0.00 
   -2   17    5     -0.70      0.00 
   -1   17    5     -0.47      0.00 
    0   17    5     -2.29      0.00 
    1   17    5     -0.38      0.00 
    2   17    5     -1.96      0.00 
    3   17    5      0.04      0.00 
    4   17    5     -0.28      0.00 
    5   17    5     -1.08      0.00 
  -16   18    5     -1.47      0.00 
  -15   18    5      0.72      0.00 
  -14   18    5      0.31      0.00 
  -13   18    5      1.05      0.00 
  -12   18    5      0.40      0.00 
  -11   18    5      0.41      0.00 
  -10   18    5     -1.03      0.00 
   -9   18    5     -0.96      0.00 
   -8   18    5      0.87      0.00 
   -7   18    5      0.79      0.00 
   -6   18    5      1.15      0.00 
   -5   18    5     -0.14      0.00 
   -4   18    5     -2.14      0.00 
   -3   18    5     -0.29      0.00 
   -2   18    5      0.59      0.00 
   -1   18    5     -0.75      0.00 
    0   18    5     -0.91      0.00 
    1   18    5     -0.47      0.00 
    2   18    5     -1.51      0.00 
    3   18    5      1.19      0.00 
    4   18    5     -0.31      0.00 
  -15   19    5     -0.14      0.00 
  -14   19    5     -0.20      0.00 
  -13   19    5      0.11      0.00 
  -12   19    5      0.47      0.00 
  -11   19    5     -1.24      0.00 
  -10   19    5     -0.57      0.00 
   -9   19    5      0.28      0.00 
   -8   19    5      1.84      0.00 
   -7   19    5      0.23      0.00 
   -6   19    5      0.22      0.00 
   -5   19    5     -0.41      0.00 
   -4   19    5     -1.28      0.00 
   -3   19    5      0.66      0.00 
   -2   19    5      0.18      0.00 
   -1   19    5     -1.42      0.00 
    0   19    5      0.06      0.00 
    1   19    5      0.02      0.00 
    2   19    5      0.99      0.00 
  -14   20    5     -0.08      0.00 
  -13   20    5     -0.58      0.00 
  -12   20    5      0.68      0.00 
  -11   20    5     -1.72      0.00 
  -10   20    5      0.78      0.00 
   -9   20    5      0.88      0.00 
   -8   20    5      0.91      0.00 
   -7   20    5     -0.09      0.00 
   -6   20    5      0.61      0.00 
   -5   20    5     -0.01      0.00 
   -4   20    5     -0.08      0.00 
   -3   20    5      0.26      0.00 
   -2   20    5     -0.87      0.00 
   -1   20    5     -0.48      0.00 
    0   20    5      1.13      0.00 
  -12   21    5      0.42      0.00 
  -11   21    5     -1.02      0.00 
  -10   21    5      1.09      0.00 
   -9   21    5      1.03      0.00 
   -8   21    5      0.36      0.00 
   -7   21    5      0.74      0.00 
   -6   21    5      1.13      0.00 
   -5   21    5     -0.50      0.00 
   -4   21    5      0.53      0.00 
   -3   21    5     -0.16      0.00 
   -2   21    5     -0.44      0.00 
    2  -22    6     -1.51      0.00 
    3  -22    6     -0.06      0.00 
    4  -22    6     -0.27      0.00 
    5  -22    6     -1.15      0.00 
    6  -22    6     -1.83      0.00 
    7  -22    6     -0.79      0.00 
    8  -22    6     -1.17      0.00 
    9  -22    6      0.64      0.00 
   10  -22    6      0.75      0.00 
   -1  -21    6     -0.24      0.00 
    0  -21    6      1.13      0.00 
    1  -21    6     -0.78      0.00 
    2  -21    6     -1.70      0.00 
    3  -21    6      0.20      0.00 
    4  -21    6     -0.10      0.00 
    5  -21    6     -1.50      0.00 
    6  -21    6     -1.76      0.00 
    7  -21    6     -0.93      0.00 
    8  -21    6     -1.63      0.00 
    9  -21    6      0.34      0.00 
   10  -21    6      0.44      0.00 
   11  -21    6      0.10      0.00 
   12  -21    6     -0.79      0.00 
   -3  -20    6     -0.40      0.00 
   -2  -20    6     -0.75      0.00 
   -1  -20    6     -0.82      0.00 
    0  -20    6      0.76      0.00 
    1  -20    6     -1.69      0.00 
    2  -20    6      0.28      0.00 
    3  -20    6      1.03      0.00 
    4  -20    6      0.35      0.00 
    5  -20    6     -1.49      0.00 
    6  -20    6     -1.18      0.00 
    7  -20    6     -0.96      0.00 
    8  -20    6     -1.24      0.00 
    9  -20    6      0.25      0.00 
   10  -20    6      0.53      0.00 
   11  -20    6      0.42      0.00 
   12  -20    6     -0.89      0.00 
   13  -20    6      0.82      0.00 
   -5  -19    6     -0.31      0.00 
   -4  -19    6     -1.13      0.00 
   -3  -19    6     -0.92      0.00 
   -2  -19    6     -1.29      0.00 
   -1  -19    6      0.04      0.00 
    0  -19    6      1.22      0.00 
    1  -19    6     -0.17      0.00 
    2  -19    6      1.44      0.00 
    3  -19    6      0.88      0.00 
    4  -19    6      0.14      0.00 
    5  -19    6     -0.72      0.00 
    6  -19    6     -0.57      0.00 
    7  -19    6     -0.38      0.00 
    8  -19    6     -0.61      0.00 
    9  -19    6     -0.27      0.00 
   10  -19    6      0.33      0.00 
   11  -19    6     -0.08      0.00 
   12  -19    6     -0.44      0.00 
   13  -19    6      0.07      0.00 
   14  -19    6      0.34      0.00 
   15  -19    6      1.04      0.00 
   -6  -18    6     -3.05      0.00 
   -5  -18    6     -1.05      0.00 
   -4  -18    6     -1.95      0.00 
   -3  -18    6     -0.29      0.00 
   -2  -18    6     -0.23      0.00 
   -1  -18    6      1.77      0.00 
    0  -18    6      0.77      0.00 
    1  -18    6      0.07      0.00 
    2  -18    6      0.61      0.00 
    3  -18    6      0.96      0.00 
    4  -18    6      0.46      0.00 
    5  -18    6      0.46      0.00 
    6  -18    6     -0.82      0.00 
    7  -18    6     -0.15      0.00 
    8  -18    6     -0.78      0.00 
    9  -18    6     -0.57      0.00 
   10  -18    6      0.18      0.00 
   11  -18    6     -0.65      0.00 
   12  -18    6     -0.30      0.00 
   13  -18    6     -0.39      0.00 
   14  -18    6      0.77      0.00 
   15  -18    6      1.71      0.00 
   -8  -17    6     -1.16      0.00 
   -7  -17    6     -3.09      0.00 
   -6  -17    6     -3.54      0.00 
   -5  -17    6     -0.76      0.00 
   -4  -17    6     -1.33      0.00 
   -3  -17    6      0.45      0.00 
   -2  -17    6      0.85      0.00 
   -1  -17    6      1.08      0.00 
    0  -17    6     -0.56      0.00 
    1  -17    6      0.04      0.00 
    2  -17    6      0.75      0.00 
    3  -17    6      0.62      0.00 
    4  -17    6      0.36      0.00 
    5  -17    6     -0.02      0.00 
    6  -17    6     -1.02      0.00 
    7  -17    6      0.37      0.00 
    8  -17    6     -0.37      0.00 
    9  -17    6      0.22      0.00 
   10  -17    6      0.06      0.00 
   11  -17    6     -0.87      0.00 
   12  -17    6     -0.28      0.00 
   13  -17    6      0.33      0.00 
   14  -17    6      0.41      0.00 
   15  -17    6      0.91      0.00 
   16  -17    6     -0.22      0.00 
   -9  -16    6     -2.54      0.00 
   -8  -16    6     -2.61      0.00 
   -7  -16    6     -2.92      0.00 
   -6  -16    6     -0.52      0.00 
   -5  -16    6     -0.78      0.00 
   -4  -16    6     -1.04      0.00 
   -3  -16    6     -0.22      0.00 
   -2  -16    6      1.47      0.00 
   -1  -16    6     -0.23      0.00 
    0  -16    6     -0.98      0.00 
    1  -16    6      0.10      0.00 
    2  -16    6      0.01      0.00 
    3  -16    6     -1.22      0.00 
    4  -16    6      0.21      0.00 
    5  -16    6     -0.83      0.00 
    6  -16    6      0.66      0.00 
    7  -16    6      1.35      0.00 
    8  -16    6     -0.02      0.00 
    9  -16    6      0.79      0.00 
   10  -16    6      0.26      0.00 
   11  -16    6     -0.80      0.00 
   12  -16    6     -0.55      0.00 
   13  -16    6      0.22      0.00 
   14  -16    6     -0.64      0.00 
   15  -16    6      0.66      0.00 
   16  -16    6      1.14      0.00 
   17  -16    6      1.06      0.00 
  -10  -15    6     -0.94      0.00 
   -9  -15    6     -1.91      0.00 
   -8  -15    6     -1.15      0.00 
   -7  -15    6     -0.14      0.00 
   -6  -15    6      0.34      0.00 
   -5  -15    6     -2.02      0.00 
   -4  -15    6     -0.96      0.00 
   -3  -15    6     -0.38      0.00 
   -2  -15    6      1.78      0.00 
   -1  -15    6     -1.52      0.00 
    0  -15    6     -1.58      0.00 
    1  -15    6     -0.17      0.00 
    2  -15    6     -1.32      0.00 
    3  -15    6     -1.76      0.00 
    4  -15    6      0.11      0.00 
    5  -15    6     -0.80      0.00 
    6  -15    6      2.56      0.00 
    7  -15    6      1.24      0.00 
    8  -15    6     -0.64      0.00 
    9  -15    6      1.80      0.00 
   10  -15    6      1.57      0.00 
   11  -15    6     -0.62      0.00 
   12  -15    6     -0.92      0.00 
   13  -15    6      0.07      0.00 
   14  -15    6      0.03      0.00 
   15  -15    6      0.84      0.00 
   16  -15    6      1.15      0.00 
   17  -15    6     -0.24      0.00 
  -11  -14    6     -0.42      0.00 
  -10  -14    6      0.34      0.00 
   -9  -14    6     -0.19      0.00 
   -8  -14    6     -0.51      0.00 
   -7  -14    6      0.33      0.00 
   -6  -14    6     -1.11      0.00 
   -5  -14    6     -1.03      0.00 
   -4  -14    6      0.16      0.00 
   -3  -14    6      0.07      0.00 
   -2  -14    6      0.51      0.00 
   -1  -14    6     -2.40      0.00 
    0  -14    6     -0.92      0.00 
    1  -14    6      0.04      0.00 
    2  -14    6     -2.09      0.00 
    3  -14    6     -0.65      0.00 
    4  -14    6     -0.16      0.00 
    5  -14    6      0.61      0.00 
    6  -14    6      2.88      0.00 
    7  -14    6     -0.31      0.00 
    8  -14    6     -0.50      0.00 
    9  -14    6      4.08      0.00 
   10  -14    6      2.63      0.00 
   11  -14    6     -0.60      0.00 
   12  -14    6     -1.30      0.00 
   13  -14    6      0.06      0.00 
   14  -14    6      0.34      0.00 
   15  -14    6     -0.76      0.00 
   16  -14    6     -0.05      0.00 
   17  -14    6     -0.48      0.00 
   18  -14    6      0.27      0.00 
  -12  -13    6      0.70      0.00 
  -11  -13    6      0.29      0.00 
  -10  -13    6      0.71      0.00 
   -9  -13    6     -1.21      0.00 
   -8  -13    6     -0.97      0.00 
   -7  -13    6      1.17      0.00 
   -6  -13    6     -0.61      0.00 
   -5  -13    6      1.12      0.00 
   -4  -13    6      0.62      0.00 
   -3  -13    6     -0.06      0.00 
   -2  -13    6     -1.38      0.00 
   -1  -13    6     -1.44      0.00 
    0  -13    6      0.88      0.00 
    1  -13    6      0.09      0.00 
    2  -13    6     -1.04      0.00 
    3  -13    6      1.76      0.00 
    4  -13    6     -0.64      0.00 
    5  -13    6      1.32      0.00 
    6  -13    6      0.58      0.00 
    7  -13    6     -1.83      0.00 
    8  -13    6      1.49      0.00 
    9  -13    6      5.03      0.00 
   10  -13    6      1.71      0.00 
   11  -13    6     -0.97      0.00 
   12  -13    6     -1.55      0.00 
   13  -13    6      0.12      0.00 
   14  -13    6      0.26      0.00 
   15  -13    6     -1.39      0.00 
   16  -13    6      0.37      0.00 
   17  -13    6      0.55      0.00 
   18  -13    6      0.56      0.00 
  -13  -12    6      0.09      0.00 
  -12  -12    6      1.09      0.00 
  -11  -12    6     -0.29      0.00 
  -10  -12    6     -0.29      0.00 
   -9  -12    6     -1.94      0.00 
   -8  -12    6      0.36      0.00 
   -7  -12    6      2.52      0.00 
   -6  -12    6     -0.40      0.00 
   -5  -12    6      0.13      0.00 
   -4  -12    6      0.62      0.00 
   -3  -12    6     -0.11      0.00 
   -2  -12    6     -2.22      0.00 
   -1  -12    6      0.99      0.00 
    0  -12    6      2.71      0.00 
    1  -12    6      0.66      0.00 
    2  -12    6      1.51      0.00 
    3  -12    6      1.39      0.00 
    4  -12    6     -2.98      0.00 
    5  -12    6      1.26      0.00 
    6  -12    6     -1.36      0.00 
    7  -12    6     -0.85      0.00 
    8  -12    6      2.91      0.00 
    9  -12    6      3.32      0.00 
   10  -12    6      1.03      0.00 
   11  -12    6     -0.11      0.00 
   12  -12    6     -0.26      0.00 
   13  -12    6      1.10      0.00 
   14  -12    6      0.56      0.00 
   15  -12    6     -0.70      0.00 
   16  -12    6      0.53      0.00 
   17  -12    6      0.82      0.00 
   18  -12    6      0.59      0.00 
  -13  -11    6     -0.29      0.00 
  -12  -11    6     -0.05      0.00 
  -11  -11    6     -0.46      0.00 
  -10  -11    6     -0.51      0.00 
   -9  -11    6     -1.36      0.00 
   -8  -11    6      0.97      0.00 
   -7  -11    6      1.04      0.00 
   -6  -11    6     -1.12      0.00 
   -5  -11    6     -2.18      0.00 
   -4  -11    6      2.62      0.00 
   -3  -11    6      0.35      0.00 
   -2  -11    6     -1.72      0.00 
   -1  -11    6      3.48      0.00 
    0  -11    6      3.90      0.00 
    1  -11    6      0.80      0.00 
    2  -11    6      2.69      0.00 
    3  -11    6     -1.96      0.00 
    4  -11    6     -2.28      0.00 
    5  -11    6      3.12      0.00 
    6  -11    6     -1.95      0.00 
    7  -11    6      0.28      0.00 
    8  -11    6      1.41      0.00 
    9  -11    6      1.75      0.00 
   10  -11    6      2.08      0.00 
   11  -11    6      1.00      0.00 
   12  -11    6      0.44      0.00 
   13  -11    6      1.28      0.00 
   14  -11    6     -0.27      0.00 
   15  -11    6     -0.45      0.00 
   16  -11    6     -0.42      0.00 
   17  -11    6      0.86      0.00 
   18  -11    6      0.77      0.00 
  -14  -10    6      0.57      0.00 
  -13  -10    6     -1.64      0.00 
  -12  -10    6     -0.38      0.00 
  -11  -10    6      0.93      0.00 
  -10  -10    6     -0.88      0.00 
   -9  -10    6     -1.04      0.00 
   -8  -10    6      0.43      0.00 
   -7  -10    6     -1.03      0.00 
   -6  -10    6      0.00      0.00 
   -5  -10    6     -2.39      0.00 
   -4  -10    6      5.35      0.00 
   -3  -10    6      0.11      0.00 
   -2  -10    6     -0.78      0.00 
   -1  -10    6      4.50      0.00 
    0  -10    6      4.13      0.00 
    1  -10    6      0.45      0.00 
    2  -10    6      2.49      0.00 
    3  -10    6     -2.88      0.00 
    4  -10    6      1.82      0.00 
    5  -10    6      1.83      0.00 
    6  -10    6     -3.73      0.00 
    7  -10    6     -0.70      0.00 
    8  -10    6     -0.88      0.00 
    9  -10    6      1.14      0.00 
   10  -10    6      2.02      0.00 
   11  -10    6      0.40      0.00 
   12  -10    6      0.06      0.00 
   13  -10    6      1.15      0.00 
   14  -10    6     -1.00      0.00 
   15  -10    6     -0.38      0.00 
   16  -10    6     -0.92      0.00 
   17  -10    6      1.02      0.00 
   18  -10    6      1.00      0.00 
  -15   -9    6     -0.21      0.00 
  -14   -9    6     -0.57      0.00 
  -13   -9    6     -1.62      0.00 
  -12   -9    6      0.93      0.00 
  -11   -9    6      1.59      0.00 
  -10   -9    6     -1.64      0.00 
   -9   -9    6     -0.82      0.00 
   -8   -9    6      0.72      0.00 
   -7   -9    6     -1.22      0.00 
   -6   -9    6      1.98      0.00 
   -5   -9    6     -0.49      0.00 
   -4   -9    6      4.75      0.00 
   -3   -9    6     -1.09      0.00 
   -2   -9    6     -0.32      0.00 
   -1   -9    6      2.75      0.00 
    0   -9    6      3.11      0.00 
    1   -9    6     -0.46      0.00 
    2   -9    6      1.44      0.00 
    3   -9    6      0.37      0.00 
    4   -9    6      2.90      0.00 
    5   -9    6     -3.37      0.00 
    6   -9    6     -3.79      0.00 
    7   -9    6     -1.74      0.00 
    8   -9    6     -2.18      0.00 
    9   -9    6     -0.14      0.00 
   10   -9    6      0.42      0.00 
   11   -9    6     -0.21      0.00 
   12   -9    6      0.61      0.00 
   13   -9    6      0.87      0.00 
   14   -9    6     -1.05      0.00 
   15   -9    6     -0.49      0.00 
   16   -9    6     -0.60      0.00 
   17   -9    6      0.73      0.00 
   18   -9    6      1.12      0.00 
  -15   -8    6     -0.38      0.00 
  -14   -8    6     -0.65      0.00 
  -13   -8    6     -0.83      0.00 
  -12   -8    6      1.24      0.00 
  -11   -8    6      0.24      0.00 
  -10   -8    6     -1.74      0.00 
   -9   -8    6     -0.94      0.00 
   -8   -8    6      2.13      0.00 
   -7   -8    6     -0.22      0.00 
   -6   -8    6      2.48      0.00 
   -5   -8    6      1.30      0.00 
   -4   -8    6     -2.05      0.00 
   -3   -8    6     -1.35      0.00 
   -2   -8    6     -1.41      0.00 
   -1   -8    6     -1.14      0.00 
    0   -8    6      2.20      0.00 
    1   -8    6     -0.49      0.00 
    2   -8    6      3.04      0.00 
    3   -8    6      5.76      0.00 
    4   -8    6     -1.30      0.00 
    5   -8    6     -5.76      0.00 
    6   -8    6     -0.69      0.00 
    7   -8    6     -2.76      0.00 
    8   -8    6     -4.03      0.00 
    9   -8    6     -2.73      0.00 
   10   -8    6     -1.78      0.00 
   11   -8    6     -0.55      0.00 
   12   -8    6      1.13      0.00 
   13   -8    6     -0.06      0.00 
   14   -8    6     -0.24      0.00 
   15   -8    6     -0.43      0.00 
   16   -8    6     -0.44      0.00 
   17   -8    6      0.21      0.00 
   18   -8    6      1.34      0.00 
   19   -8    6      0.19      0.00 
  -16   -7    6     -0.86      0.00 
  -15   -7    6     -0.10      0.00 
  -14   -7    6     -1.10      0.00 
  -13   -7    6     -1.09      0.00 
  -12   -7    6      0.05      0.00 
  -11   -7    6     -0.64      0.00 
  -10   -7    6     -1.38      0.00 
   -9   -7    6     -0.75      0.00 
   -8   -7    6      3.46      0.00 
   -7   -7    6     -0.08      0.00 
   -6   -7    6      0.27      0.00 
   -5   -7    6      0.05      0.00 
   -4   -7    6    -11.55      0.00 
   -3   -7    6      4.21      0.00 
   -2   -7    6     -2.51      0.00 
   -1   -7    6     -3.57      0.00 
    0   -7    6      1.29      0.00 
    1   -7    6      0.59      0.00 
    2   -7    6      7.40      0.00 
    3   -7    6      6.99      0.00 
    4   -7    6     -7.62      0.00 
    5   -7    6     -2.10      0.00 
    6   -7    6      1.28      0.00 
    7   -7    6     -5.75      0.00 
    8   -7    6     -7.06      0.00 
    9   -7    6     -5.27      0.00 
   10   -7    6     -2.88      0.00 
   11   -7    6      0.21      0.00 
   12   -7    6      1.56      0.00 
   13   -7    6      0.12      0.00 
   14   -7    6      0.82      0.00 
   15   -7    6     -0.49      0.00 
   16   -7    6     -0.41      0.00 
   17   -7    6      0.75      0.00 
   18   -7    6      1.67      0.00 
  -17   -6    6      0.58      0.00 
  -16   -6    6     -1.16      0.00 
  -15   -6    6     -1.30      0.00 
  -14   -6    6     -1.78      0.00 
  -13   -6    6     -1.02      0.00 
  -12   -6    6     -0.24      0.00 
  -11   -6    6     -0.13      0.00 
  -10   -6    6     -1.32      0.00 
   -9   -6    6      0.47      0.00 
   -8   -6    6      2.36      0.00 
   -7   -6    6     -2.00      0.00 
   -6   -6    6     -2.36      0.00 
   -5   -6    6     -1.96      0.00 
   -4   -6    6    -12.61      0.00 
   -3   -6    6     13.50      0.00 
   -2   -6    6     -5.77      0.00 
   -1   -6    6     -8.05      0.00 
    0   -6    6     -3.06      0.00 
    1   -6    6      4.16      0.00 
    2   -6    6     12.99      0.00 
    3   -6    6      1.53      0.00 
    4   -6    6    -11.66      0.00 
    5   -6    6      1.80      0.00 
    6   -6    6     -1.45      0.00 
    7   -6    6     -8.41      0.00 
    8   -6    6     -7.09      0.00 
    9   -6    6     -4.35      0.00 
   10   -6    6     -1.09      0.00 
   11   -6    6      1.72      0.00 
   12   -6    6      0.74      0.00 
   13   -6    6      0.70      0.00 
   14   -6    6      0.76      0.00 
   15   -6    6     -0.04      0.00 
   16   -6    6      0.22      0.00 
   17   -6    6      1.20      0.00 
   18   -6    6      0.60      0.00 
  -17   -5    6     -0.19      0.00 
  -16   -5    6     -2.60      0.00 
  -15   -5    6     -2.11      0.00 
  -14   -5    6     -0.95      0.00 
  -13   -5    6     -0.45      0.00 
  -12   -5    6      0.52      0.00 
  -11   -5    6      0.11      0.00 
  -10   -5    6     -0.57      0.00 
   -9   -5    6      1.10      0.00 
   -8   -5    6     -1.21      0.00 
   -7   -5    6     -2.34      0.00 
   -6   -5    6     -0.29      0.00 
   -5   -5    6     -1.70      0.00 
   -4   -5    6     -4.69      0.00 
   -3   -5    6     11.21      0.00 
   -2   -5    6     -9.85      0.00 
   -1   -5    6    -12.74      0.00 
    0   -5    6     -2.84      0.00 
    1   -5    6     12.31      0.00 
    2   -5    6     11.50      0.00 
    3   -5    6    -14.34      0.00 
    4   -5    6    -15.23      0.00 
    5   -5    6      1.08      0.00 
    6   -5    6     -2.41      0.00 
    7   -5    6     -5.03      0.00 
    8   -5    6     -3.05      0.00 
    9   -5    6     -1.72      0.00 
   10   -5    6      0.14      0.00 
   11   -5    6      0.93      0.00 
   12   -5    6     -0.90      0.00 
   13   -5    6      1.58      0.00 
   14   -5    6      0.92      0.00 
   15   -5    6      0.49      0.00 
   16   -5    6     -0.21      0.00 
   17   -5    6      0.26      0.00 
   18   -5    6     -0.45      0.00 
  -18   -4    6     -1.01      0.00 
  -17   -4    6     -0.57      0.00 
  -16   -4    6     -2.44      0.00 
  -15   -4    6     -1.52      0.00 
  -14   -4    6     -0.55      0.00 
  -13   -4    6     -0.26      0.00 
  -12   -4    6      1.86      0.00 
  -11   -4    6     -0.28      0.00 
  -10   -4    6      0.43      0.00 
   -9   -4    6     -0.40      0.00 
   -8   -4    6     -2.30      0.00 
   -7   -4    6      2.82      0.00 
   -6   -4    6      3.26      0.00 
   -5   -4    6     -2.91      0.00 
   -4   -4    6      2.73      0.00 
   -3   -4    6     -1.38      0.00 
   -2   -4    6      0.34      0.00 
   -1   -4    6    -12.92      0.00 
    0   -4    6     -0.14      0.00 
    1   -4    6      9.44      0.00 
    2   -4    6     -7.30      0.00 
    3   -4    6    -31.43      0.00 
    4   -4    6    -11.64      0.00 
    5   -4    6      4.18      0.00 
    6   -4    6      4.00      0.00 
    7   -4    6      0.47      0.00 
    8   -4    6     -0.82      0.00 
    9   -4    6     -0.50      0.00 
   10   -4    6      0.10      0.00 
   11   -4    6      0.29      0.00 
   12   -4    6      0.07      0.00 
   13   -4    6      2.15      0.00 
   14   -4    6      0.81      0.00 
   15   -4    6     -0.73      0.00 
   16   -4    6     -0.79      0.00 
   17   -4    6      0.19      0.00 
   18   -4    6      0.21      0.00 
  -18   -3    6     -0.31      0.00 
  -17   -3    6     -0.05      0.00 
  -16   -3    6     -1.22      0.00 
  -15   -3    6     -1.31      0.00 
  -14   -3    6     -0.91      0.00 
  -13   -3    6      0.83      0.00 
  -12   -3    6      1.94      0.00 
  -11   -3    6     -1.76      0.00 
  -10   -3    6      0.70      0.00 
   -9   -3    6     -0.69      0.00 
   -8   -3    6      1.70      0.00 
   -7   -3    6      7.94      0.00 
   -6   -3    6     -0.43      0.00 
   -5   -3    6     -4.31      0.00 
   -4   -3    6      8.75      0.00 
   -3   -3    6     -5.90      0.00 
   -2   -3    6     20.74      0.00 
   -1   -3    6    -18.76      0.00 
    0   -3    6     -5.93      0.00 
    1   -3    6     -3.80      0.00 
    2   -3    6    -21.15      0.00 
    3   -3    6    -26.15      0.00 
    4   -3    6      1.60      0.00 
    5   -3    6     10.62      0.00 
    6   -3    6      8.06      0.00 
    7   -3    6      1.00      0.00 
    8   -3    6     -0.51      0.00 
    9   -3    6      1.55      0.00 
   10   -3    6      1.04      0.00 
   11   -3    6      0.88      0.00 
   12   -3    6      0.82      0.00 
   13   -3    6      0.55      0.00 
   14   -3    6      0.13      0.00 
   15   -3    6     -1.58      0.00 
   16   -3    6      0.16      0.00 
   17   -3    6      0.45      0.00 
   18   -3    6      0.44      0.00 
  -18   -2    6      0.07      0.00 
  -17   -2    6      0.16      0.00 
  -16   -2    6     -0.01      0.00 
  -15   -2    6     -0.67      0.00 
  -14   -2    6     -0.70      0.00 
  -13   -2    6      1.49      0.00 
  -12   -2    6     -0.75      0.00 
  -11   -2    6     -1.94      0.00 
  -10   -2    6      2.24      0.00 
   -9   -2    6      1.13      0.00 
   -8   -2    6      4.48      0.00 
   -7   -2    6      5.92      0.00 
   -6   -2    6     -8.15      0.00 
   -5   -2    6      2.34      0.00 
   -4   -2    6     15.45      0.00 
   -3   -2    6      1.94      0.00 
   -2   -2    6     28.77      0.00 
   -1   -2    6    -24.96      0.00 
    0   -2    6     -9.63      0.00 
    1   -2    6     -3.01      0.00 
    2   -2    6    -11.77      0.00 
    3   -2    6     -8.25      0.00 
    4   -2    6      7.36      0.00 
    5   -2    6     11.07      0.00 
    6   -2    6      5.09      0.00 
    7   -2    6     -0.06      0.00 
    8   -2    6      1.15      0.00 
    9   -2    6      3.41      0.00 
   10   -2    6      0.43      0.00 
   11   -2    6     -0.48      0.00 
   12   -2    6     -0.54      0.00 
   13   -2    6      0.03      0.00 
   14   -2    6      0.38      0.00 
   15   -2    6     -1.10      0.00 
   16   -2    6      0.57      0.00 
   17   -2    6      0.13      0.00 
   18   -2    6      0.29      0.00 
  -19   -1    6      0.01      0.00 
  -18   -1    6     -0.28      0.00 
  -17   -1    6      1.32      0.00 
  -16   -1    6      1.33      0.00 
  -15   -1    6     -0.08      0.00 
  -14   -1    6     -0.57      0.00 
  -13   -1    6      1.14      0.00 
  -12   -1    6     -2.50      0.00 
  -11   -1    6      0.61      0.00 
  -10   -1    6      2.96      0.00 
   -9   -1    6      0.85      0.00 
   -8   -1    6      2.74      0.00 
   -7   -1    6      1.22      0.00 
   -6   -1    6     -8.31      0.00 
   -5   -1    6     15.51      0.00 
   -4   -1    6     17.26      0.00 
   -3   -1    6      7.74      0.00 
   -2   -1    6     19.12      0.00 
   -1   -1    6    -11.06      0.00 
    0   -1    6     -4.76      0.00 
    1   -1    6     12.60      0.00 
    2   -1    6      1.86      0.00 
    3   -1    6     -2.36      0.00 
    4   -1    6      3.72      0.00 
    5   -1    6      9.30      0.00 
    6   -1    6      2.55      0.00 
    7   -1    6      0.44      0.00 
    8   -1    6      1.99      0.00 
    9   -1    6      2.26      0.00 
   10   -1    6     -1.46      0.00 
   11   -1    6     -1.38      0.00 
   12   -1    6      0.18      0.00 
   13   -1    6      1.72      0.00 
   14   -1    6      0.59      0.00 
   15   -1    6     -0.67      0.00 
   16   -1    6      1.00      0.00 
   17   -1    6      0.61      0.00 
  -19    0    6     -0.18      0.00 
  -18    0    6      0.33      0.00 
  -17    0    6      2.35      0.00 
  -16    0    6      1.29      0.00 
  -15    0    6     -0.54      0.00 
  -14    0    6      0.69      0.00 
  -13    0    6      0.95      0.00
[truncated: 901,591 more chars]
